# Supplementary material for: N′-Benzoyl-3-hydr­oxy-2-naphthohydrazide
Source: Acta Crystallogr Sect E Struct Rep Online. 2008 May 7;64(Pt 6):o1008. doi: 10.1107/S1600536808012919 (PMC2961584; doi:10.1107/S1600536808012919)
Supplement: Supplementary file 1 [file e-64-o1008-sup1.cif]

##############################################################################
###                                                                        ###
###        Electronic paper (Acta Crystallographica Section E)             ###
###                                                                        ###
##############################################################################
#                                                                            #
# This CIF contains the data in a paper accepted for publication in Acta     #
# Crystallographica Section E. It conforms to the requirements of Notes      #
# for Authors for Section E, and has been peer reviewed under the auspices   #
# of the IUCr Commission on Journals.                                        #
#                                                                            #
# Full details of the Crystallographic Information File format               #
# are given in the paper "The Crystallographic Information File (CIF):       #
# a New Standard Archive File for Crystallography" by S. R. Hall, F. H.      #
# Allen and I. D. Brown [Acta Cryst. (1991), A47, 655-685].                  #
#                                                                            #
# The current version of the core CIF dictionary is obtainable from          #
# ftp://ftp.iucr.org/pub/cif_core.dic. The current version number is 2.4.    #
#                                                                            #
# Software is freely available for graphical display of the structure(s) in  #
# this CIF.  For information consult the CIF home page http://www.iucr.org/  #
# cif/home.html                                                              #
#                                                                            #
# This file may be used for bona fide research purposes within the           #
# scientific community so long as proper attribution is given to the journal # 
# article from which it was obtained.                                        #
#                                                                            #
##############################################################################
                                             
data_global
_audit_creation_method     'form.cif (version 2.0)'
_journal_data_validation_number     ?
_journal_date_recd_electronic     2008-03-22
_journal_date_accepted     2008-05-01
_journal_name_full     'Acta Crystallographica, Section E'
_journal_year     2008
_journal_volume     64
_journal_issue      6
_journal_page_first     o1008
_journal_page_last     o1008
_journal_paper_category     QO
_journal_coeditor_code     HG2387
_publ_contact_author_name     'Dr.Qi-Feng Liang'
_publ_contact_author_address
;
    Department of Chemistry
    Jiaying University
    Meizhou 514015
    P. R. China
;
_publ_contact_author_email     liangqifeng07@yahoo.com.cn
_publ_contact_author_fax     '86 753 2186853'
_publ_contact_author_phone     '86 753 2186853'
_publ_section_title
;
<i>N</i>'-Benzoyl-3-hydroxy-2-naphthohydrazide
;
loop_
    _publ_author_name
    _publ_author_footnote
    _publ_author_address
    'Qi-Feng Liang' ?
;
Department of Chemistry
Jiaying University
Meizhou 514015
People's Republic of China
;
    'Hai-Mei Feng' ?
;
State Key Laboratory Base of Novel Functional Materials and Preparation Science
Institute of Solid Materials Chemistry
Faculty of Materials Science and Chemical Engineering
Ningbo University
Ningbo 315211
People's Republic of China
;
    'Feng-Qing Li' ?
;
School of Environmental and Biological Science and Technology
Dalian University of Technology
Dalian 116024
People's Republic of China
;
data_I
_audit_creation_method     SHELXL-97
_chemical_name_systematic
;
<i>N</i>'-Benzoyl-3-hydroxy-2-naphthohydrazide
;
_chemical_name_common     ?
_chemical_formula_moiety     'C18 H14 N2 O3'
_chemical_formula_sum     'C18 H14 N2 O3'
_chemical_formula_iupac     'C18 H14 N2 O3'
_chemical_formula_weight     306.31
_chemical_melting_point     ?
_chemical_melting_point_gt     219
_chemical_melting_point_lt     223
_symmetry_cell_setting     monoclinic
_symmetry_space_group_name_H-M     'P 21'
_symmetry_space_group_name_Hall     'P 2yb'
loop_
    _symmetry_equiv_pos_as_xyz
    'x, y, z'
    '-x, y+1/2, -z'
_cell_length_a     4.8049(10)
_cell_length_b     5.0231(10)
_cell_length_c     29.398(6)
_cell_angle_alpha     90.00
_cell_angle_beta     91.59(3)
_cell_angle_gamma     90.00
_cell_volume     709.3(2)
_cell_formula_units_Z     2
_cell_measurement_reflns_used     4889
_cell_measurement_theta_min     3.47
_cell_measurement_theta_max     27.49
_cell_measurement_temperature     273(2)
_exptl_crystal_description     platelet
_exptl_crystal_colour     colorless
_exptl_crystal_size_max     0.350
_exptl_crystal_size_mid     0.240
_exptl_crystal_size_min     0.140
_exptl_crystal_density_diffrn     1.434
_exptl_crystal_density_meas     ?
_exptl_crystal_density_method     'not measured'
_exptl_crystal_F_000     320
_exptl_absorpt_coefficient_mu     0.099
_exptl_absorpt_correction_type     'multi-scan'
_exptl_absorpt_process_details     '(ABSCOR; Higashi,1995)'
_exptl_absorpt_correction_T_min     0.927
_exptl_absorpt_correction_T_max     0.984
_exptl_special_details
;
;
_diffrn_ambient_temperature     273(2)
_diffrn_radiation_type     MoK\a
_diffrn_radiation_wavelength     0.71073
_diffrn_radiation_source     'fine-focus sealed tube'
_diffrn_radiation_monochromator     graphite
_diffrn_measurement_device_type     'Rigaku R-AXIS RAPID'
_diffrn_measurement_method     \w
_diffrn_detector_area_resol_mean     ?
_diffrn_reflns_number     6959
_diffrn_reflns_av_R_equivalents     0.0438
_diffrn_reflns_av_sigmaI/netI     0.0358
_diffrn_reflns_theta_min     3.47
_diffrn_reflns_theta_max     27.48
_diffrn_reflns_theta_full     27.48
_diffrn_measured_fraction_theta_max     0.996
_diffrn_measured_fraction_theta_full     0.996
_diffrn_reflns_limit_h_min     -6
_diffrn_reflns_limit_h_max     6
_diffrn_reflns_limit_k_min     -6
_diffrn_reflns_limit_k_max     5
_diffrn_reflns_limit_l_min     -38
_diffrn_reflns_limit_l_max     38
_diffrn_standards_number     ?
_diffrn_standards_interval_count     ?
_diffrn_standards_interval_time     ?
_diffrn_standards_decay_%     ?
_refine_special_details
;
Refinement of <i>F</i>^2^ against ALL reflections. The weighted <i>R</i>-factor
<i>wR</i> and goodness of fit <i>S</i> are based on <i>F</i>^2^, conventional
<i>R</i>-factors <i>R</i> are based on <i>F</i>, with <i>F</i> set to zero for
negative <i>F</i>^2^. The threshold expression of <i>F</i>^2^ >
\s(<i>F</i>^2^) is used only for calculating <i>R</i>-factors(gt) <i>etc</i>.
and is not relevant to the choice of reflections for refinement.
<i>R</i>-factors based on <i>F</i>^2^ are statistically about twice as large
as those based on <i>F</i>, and <i>R</i>- factors based on ALL data will be
even larger.
;
_reflns_number_total     1798
_reflns_number_gt     1397
_reflns_threshold_expression     I>2\s(I)
_refine_ls_structure_factor_coef     Fsqd
_refine_ls_matrix_type     full
_refine_ls_R_factor_all     0.0667
_refine_ls_R_factor_gt     0.0471
_refine_ls_wR_factor_gt     0.1035
_refine_ls_wR_factor_ref     0.1119
_refine_ls_goodness_of_fit_ref     1.047
_refine_ls_restrained_S_all     1.047
_refine_ls_number_reflns     1798
_refine_ls_number_parameters     208
_refine_ls_number_restraints     1
_refine_ls_hydrogen_treatment     constr
_refine_ls_weighting_scheme     calc
_refine_ls_weighting_details
         'calc w=1/[\s^2^(Fo^2^)+(0.0467P)^2^+0.1714P] where P=(Fo^2^+2Fc^2^)/3'
_atom_sites_solution_hydrogens     geom
_atom_sites_solution_primary     direct
_atom_sites_solution_secondary     difmap
_refine_ls_shift/su_max     0.000
_refine_ls_shift/su_mean     0.000
_refine_diff_density_max     0.176
_refine_diff_density_min     -0.180
_refine_ls_extinction_method     none
_refine_ls_extinction_coef     ?
_refine_ls_abs_structure_details     ?
_refine_ls_abs_structure_Flack     ?
loop_
    _atom_type_symbol
    _atom_type_description
    _atom_type_scat_dispersion_real
    _atom_type_scat_dispersion_imag
    _atom_type_scat_source
    'C' 'C' 0.0033 0.0000
                         'International Tables Vol C Tables 4.2.6.8 and 6.1.1.4'
    'H' 'H' 0.0000 0.0000
                         'International Tables Vol C Tables 4.2.6.8 and 6.1.1.4'
    'N' 'N' 0.0061 0.0000
                         'International Tables Vol C Tables 4.2.6.8 and 6.1.1.4'
    'O' 'O' 0.0106 0.0000
                         'International Tables Vol C Tables 4.2.6.8 and 6.1.1.4'
_computing_data_collection     'RAPID-AUTO (Rigaku, 1998)'
_computing_cell_refinement     'RAPID-AUTO (Rigaku, 1998)'
_computing_data_reduction     'CrystalStructure (Rigaku/MSC, 2002)'
_computing_structure_solution     'SHELXS97 (Sheldrick, 2008)'
_computing_structure_refinement     'SHELXL97 (Sheldrick, 2008)'
_computing_molecular_graphics     'CrystalStructure (Rigaku/MSC, 2002)'
_computing_publication_material     'CrystalStructure (Rigaku/MSC, 2002)'
loop_
    _atom_site_type_symbol
    _atom_site_label
    _atom_site_fract_x
    _atom_site_fract_y
    _atom_site_fract_z
    _atom_site_U_iso_or_equiv
    _atom_site_adp_type
    _atom_site_calc_flag
    _atom_site_refinement_flags
    _atom_site_occupancy
    _atom_site_disorder_assembly
    _atom_site_disorder_group
    C C1 0.8504(7) -0.1340(8) 0.04316(11) 0.0580(10) Uani d . 1 . .
    H H1A 0.9337 -0.1095 0.0153 0.070 Uiso calc R 1 . .
    C C2 0.9282(8) 0.0197(9) 0.07930(11) 0.0644(11) Uani d . 1 . .
    H H2A 1.0645 0.1491 0.0759 0.077 Uiso calc R 1 . .
    C C3 0.5261(8) -0.3656(8) 0.08826(12) 0.0646(11) Uani d . 1 . .
    H H3A 0.3923 -0.4981 0.0909 0.078 Uiso calc R 1 . .
    C C4 0.6474(8) -0.3272(9) 0.04768(12) 0.0607(10) Uani d . 1 . .
    H H4A 0.5941 -0.4312 0.0228 0.073 Uiso calc R 1 . .
    C C5 0.5989(6) -0.2081(7) 0.12670(10) 0.0426(7) Uani d . 1 . .
    C C6 0.8049(6) -0.0137(7) 0.12216(10) 0.0438(7) Uani d . 1 . .
    C C7 0.8769(7) 0.1425(7) 0.16055(10) 0.0491(8) Uani d . 1 . .
    H H7A 1.0142 0.2715 0.1578 0.059 Uiso calc R 1 . .
    C C8 0.4731(7) -0.2387(8) 0.16918(11) 0.0512(8) Uani d . 1 . .
    H H8A 0.3369 -0.3684 0.1724 0.061 Uiso calc R 1 . .
    C C9 0.5449(5) -0.0842(6) 0.20558(9) 0.0362(6) Uani d . 1 . .
    C C10 0.7539(6) 0.1128(6) 0.20171(10) 0.0368(7) Uani d . 1 . .
    C C11 0.8542(5) 0.2972(6) 0.23870(9) 0.0371(6) Uani d . 1 . .
    C C12 0.6027(5) 0.5289(6) 0.34255(9) 0.0366(7) Uani d . 1 . .
    C C13 0.6956(6) 0.7103(6) 0.38002(9) 0.0355(7) Uani d . 1 . .
    C C14 0.5666(7) 0.6932(7) 0.42123(10) 0.0474(8) Uani d . 1 . .
    H H14A 0.4253 0.5694 0.4251 0.057 Uiso calc R 1 . .
    C C15 0.9033(6) 0.8972(7) 0.37430(10) 0.0432(7) Uani d . 1 . .
    H H15A 0.9915 0.9099 0.3466 0.052 Uiso calc R 1 . .
    C C16 0.9798(7) 1.0656(7) 0.40988(12) 0.0536(9) Uani d . 1 . .
    H H16A 1.1171 1.1933 0.4058 0.064 Uiso calc R 1 . .
    C C17 0.8531(7) 1.0442(7) 0.45115(11) 0.0530(9) Uani d . 1 . .
    H H17A 0.9074 1.1549 0.4752 0.064 Uiso calc R 1 . .
    C C18 0.6461(7) 0.8593(8) 0.45684(11) 0.0526(9) Uani d . 1 . .
    H H18A 0.5595 0.8457 0.4846 0.063 Uiso calc R 1 . .
    N N1 0.7200(5) 0.2895(6) 0.27768(8) 0.0417(6) Uani d . 1 . .
    H H1B 0.5876 0.1768 0.2812 0.050 Uiso calc R 1 . .
    N N2 0.7938(4) 0.4635(6) 0.31267(7) 0.0410(6) Uani d . 1 . .
    H H2B 0.9596 0.5276 0.3150 0.049 Uiso calc R 1 . .
    O O1 0.4183(4) -0.1167(5) 0.24650(6) 0.0469(6) Uani d . 1 . .
    H H1C 0.3089 -0.2417 0.2447 0.070 Uiso calc R 1 . .
    O O2 1.0522(4) 0.4497(5) 0.23390(7) 0.0525(6) Uani d . 1 . .
    O O3 0.3630(4) 0.4405(6) 0.33929(7) 0.0533(6) Uani d . 1 . .
loop_
    _atom_site_aniso_label
    _atom_site_aniso_U_11
    _atom_site_aniso_U_22
    _atom_site_aniso_U_33
    _atom_site_aniso_U_12
    _atom_site_aniso_U_13
    _atom_site_aniso_U_23
    C1 0.071(2) 0.064(2) 0.0394(16) -0.001(2) 0.0079(16) -0.0050(18)
    C2 0.084(3) 0.065(2) 0.0450(18) -0.024(2) 0.0158(17) -0.0074(19)
    C3 0.071(2) 0.065(2) 0.058(2) -0.027(2) 0.0076(18) -0.018(2)
    C4 0.067(2) 0.069(3) 0.0462(19) -0.005(2) -0.0014(17) -0.0179(19)
    C5 0.0429(15) 0.0430(18) 0.0419(15) -0.0036(15) -0.0031(12) -0.0026(16)
    C6 0.0459(15) 0.0458(19) 0.0399(15) -0.0031(16) 0.0028(13) -0.0007(16)
    C7 0.0528(18) 0.049(2) 0.0455(17) -0.0197(17) 0.0061(14) -0.0033(17)
    C8 0.0546(19) 0.0474(19) 0.0517(19) -0.0214(17) 0.0055(15) -0.0060(17)
    C9 0.0339(13) 0.0352(16) 0.0394(14) -0.0045(13) 0.0016(11) 0.0005(14)
    C10 0.0342(14) 0.0363(15) 0.0400(15) -0.0056(13) -0.0002(12) -0.0017(14)
    C11 0.0318(13) 0.0403(16) 0.0394(14) -0.0060(13) 0.0015(11) -0.0003(14)
    C12 0.0287(13) 0.0412(16) 0.0400(15) -0.0019(12) 0.0010(11) -0.0013(14)
    C13 0.0306(13) 0.0372(17) 0.0386(15) 0.0016(12) -0.0010(11) -0.0003(14)
    C14 0.0453(18) 0.051(2) 0.0463(18) -0.0070(16) 0.0065(14) -0.0036(17)
    C15 0.0416(15) 0.0419(18) 0.0465(16) -0.0018(15) 0.0074(12) 0.0006(16)
    C16 0.0467(18) 0.045(2) 0.069(2) -0.0092(16) 0.0009(16) -0.0090(19)
    C17 0.059(2) 0.0464(19) 0.0534(19) 0.0016(17) -0.0068(16) -0.0136(18)
    C18 0.0584(19) 0.057(2) 0.0426(16) -0.0035(18) 0.0054(15) -0.0079(17)
    N1 0.0357(12) 0.0460(15) 0.0437(14) -0.0133(12) 0.0058(10) -0.0105(14)
    N2 0.0301(10) 0.0526(16) 0.0405(12) -0.0084(12) 0.0027(9) -0.0116(13)
    O1 0.0505(12) 0.0464(13) 0.0443(11) -0.0205(11) 0.0082(9) -0.0030(11)
    O2 0.0529(12) 0.0588(15) 0.0463(11) -0.0268(12) 0.0101(9) -0.0080(12)
    O3 0.0277(9) 0.0729(16) 0.0592(12) -0.0083(11) 0.0034(9) -0.0176(14)
_geom_special_details
;
All e.s.d.'s (except the e.s.d. in the dihedral angle between two l.s. planes)
are estimated using the full covariance matrix. The cell e.s.d.'s are taken
into account individually in the estimation of e.s.d.'s in distances, angles
and torsion angles; correlations between e.s.d.'s in cell parameters are only
used when they are defined by crystal symmetry. An approximate (isotropic)
treatment of cell e.s.d.'s is used for estimating e.s.d.'s involving l.s.
planes.
;
loop_
    _geom_bond_atom_site_label_1
    _geom_bond_atom_site_label_2
    _geom_bond_site_symmetry_2
    _geom_bond_distance
    _geom_bond_publ_flag
    C1 C2 . 1.357(5) ?
    C1 C4 . 1.385(5) ?
    C1 H1A . 0.9300 ?
    C2 C6 . 1.417(4) ?
    C2 H2A . 0.9300 ?
    C3 C4 . 1.356(5) ?
    C3 C5 . 1.415(5) ?
    C3 H3A . 0.9300 ?
    C4 H4A . 0.9300 ?
    C5 C6 . 1.399(5) ?
    C5 C8 . 1.411(4) ?
    C6 C7 . 1.410(4) ?
    C7 C10 . 1.369(4) ?
    C7 H7A . 0.9300 ?
    C8 C9 . 1.359(4) ?
    C8 H8A . 0.9300 ?
    C9 O1 . 1.373(3) ?
    C9 C10 . 1.417(4) ?
    C10 C11 . 1.497(4) ?
    C11 O2 . 1.233(3) ?
    C11 N1 . 1.331(4) ?
    C12 O3 . 1.235(3) ?
    C12 N2 . 1.330(3) ?
    C12 C13 . 1.489(4) ?
    C13 C14 . 1.379(4) ?
    C13 C15 . 1.384(4) ?
    C14 C18 . 1.384(4) ?
    C14 H14A . 0.9300 ?
    C15 C16 . 1.387(4) ?
    C15 H15A . 0.9300 ?
    C16 C17 . 1.377(5) ?
    C16 H16A . 0.9300 ?
    C17 C18 . 1.374(5) ?
    C17 H17A . 0.9300 ?
    C18 H18A . 0.9300 ?
    N1 N2 . 1.388(3) ?
    N1 H1B . 0.8600 ?
    N2 H2B . 0.8600 ?
    O1 H1C . 0.8200 ?
loop_
    _geom_angle_atom_site_label_1
    _geom_angle_atom_site_label_2
    _geom_angle_atom_site_label_3
    _geom_angle_site_symmetry_1
    _geom_angle_site_symmetry_3
    _geom_angle
    _geom_angle_publ_flag
    C2 C1 C4 . . 120.2(3) ?
    C2 C1 H1A . . 119.9 ?
    C4 C1 H1A . . 119.9 ?
    C1 C2 C6 . . 121.1(3) ?
    C1 C2 H2A . . 119.5 ?
    C6 C2 H2A . . 119.5 ?
    C4 C3 C5 . . 121.3(4) ?
    C4 C3 H3A . . 119.3 ?
    C5 C3 H3A . . 119.3 ?
    C3 C4 C1 . . 120.3(3) ?
    C3 C4 H4A . . 119.8 ?
    C1 C4 H4A . . 119.8 ?
    C6 C5 C8 . . 118.8(3) ?
    C6 C5 C3 . . 118.3(3) ?
    C8 C5 C3 . . 122.9(3) ?
    C5 C6 C7 . . 118.1(3) ?
    C5 C6 C2 . . 118.8(3) ?
    C7 C6 C2 . . 123.1(3) ?
    C10 C7 C6 . . 123.0(3) ?
    C10 C7 H7A . . 118.5 ?
    C6 C7 H7A . . 118.5 ?
    C9 C8 C5 . . 122.0(3) ?
    C9 C8 H8A . . 119.0 ?
    C5 C8 H8A . . 119.0 ?
    C8 C9 O1 . . 120.9(3) ?
    C8 C9 C10 . . 120.0(3) ?
    O1 C9 C10 . . 119.1(2) ?
    C7 C10 C9 . . 118.1(3) ?
    C7 C10 C11 . . 115.9(3) ?
    C9 C10 C11 . . 126.0(2) ?
    O2 C11 N1 . . 120.7(3) ?
    O2 C11 C10 . . 122.4(3) ?
    N1 C11 C10 . . 117.0(2) ?
    O3 C12 N2 . . 121.3(3) ?
    O3 C12 C13 . . 122.5(3) ?
    N2 C12 C13 . . 116.2(2) ?
    C14 C13 C15 . . 119.5(3) ?
    C14 C13 C12 . . 118.6(3) ?
    C15 C13 C12 . . 121.9(3) ?
    C13 C14 C18 . . 120.4(3) ?
    C13 C14 H14A . . 119.8 ?
    C18 C14 H14A . . 119.8 ?
    C13 C15 C16 . . 119.9(3) ?
    C13 C15 H15A . . 120.0 ?
    C16 C15 H15A . . 120.0 ?
    C17 C16 C15 . . 120.2(3) ?
    C17 C16 H16A . . 119.9 ?
    C15 C16 H16A . . 119.9 ?
    C18 C17 C16 . . 119.9(3) ?
    C18 C17 H17A . . 120.0 ?
    C16 C17 H17A . . 120.0 ?
    C17 C18 C14 . . 120.1(3) ?
    C17 C18 H18A . . 120.0 ?
    C14 C18 H18A . . 120.0 ?
    C11 N1 N2 . . 120.0(2) ?
    C11 N1 H1B . . 120.0 ?
    N2 N1 H1B . . 120.0 ?
    C12 N2 N1 . . 118.5(2) ?
    C12 N2 H2B . . 120.7 ?
    N1 N2 H2B . . 120.7 ?
    C9 O1 H1C . . 109.5 ?
loop_
    _geom_hbond_atom_site_label_D
    _geom_hbond_atom_site_label_H
    _geom_hbond_atom_site_label_A
    _geom_hbond_site_symmetry_A
    _geom_hbond_distance_DH
    _geom_hbond_distance_HA
    _geom_hbond_distance_DA
    _geom_hbond_angle_DHA
    _geom_hbond_publ_flag
    O1 H1C O2 1_445 0.8196 2.0008 2.818(3) 174.36 y
    N1 H1B O1 1_555 0.8600 1.9570 2.652(4) 137.00 y
    N2 H2B O3 1_655 0.8602 2.0932 2.826(3) 142.72 y
