# Supplementary material for: N′-Benzoyl-3-hydr­oxy-2-naphthohydrazide
Source: Acta Crystallogr Sect E Struct Rep Online. 2008 May 7;64(Pt 6):o1008. doi: 10.1107/S1600536808012919 (PMC2961584; doi:10.1107/S1600536808012919)
Supplement: Supplementary file 2 [file e-64-o1008-Isup2.hkl]

# 
# h,k,l, Fc-squared, Fo-squared, sigma(Fo-squared) and status flag 
# 
data_I
_shelx_title ' C18H14N2O3 in P2(1)' 
_shelx_refln_list_code          4 
_shelx_F_calc_maximum       91.34 
_exptl_crystal_F_000       320.00 
_reflns_d_resolution_high  0.9292 
 
loop_ 
 _symmetry_equiv_pos_as_xyz 
 'x, y, z' 
 '-x, y+1/2, -z' 
 
_cell_length_a     4.8049 
_cell_length_b     5.0231 
_cell_length_c    29.3982 
_cell_angle_alpha  90.000 
_cell_angle_beta   91.589 
_cell_angle_gamma  90.000 
 
_shelx_F_squared_multiplier     1.000 
 
loop_ 
 _refln_index_h 
 _refln_index_k 
 _refln_index_l 
 _refln_F_squared_calc 
 _refln_F_squared_meas 
 _refln_F_squared_sigma 
 _refln_observed_status 
   1  -5   0       47.89       48.47      2.53 o 
   0  -4   0       13.46       16.59      1.66 o 
   1  -4   0       16.99       18.28      0.90 o 
   2  -4   0        5.88        5.79      1.13 o 
   3  -4   0        1.42        1.18      0.88 o 
   1  -3   0       24.64       27.21      1.15 o 
   2  -3   0        6.12        5.01      0.81 o 
   3  -3   0       30.79       31.03      2.83 o 
   4  -3   0        2.82        3.00      1.89 o 
   0  -2   0      460.31      455.94      5.65 o 
   1  -2   0      630.37      656.84      7.26 o 
   2  -2   0       31.27       43.79      1.61 o 
   3  -2   0        4.02        4.61      1.24 o 
   4  -2   0       39.09       34.22      3.44 o 
   1  -1   0      691.60      675.28     10.37 o 
   2  -1   0      940.30     1051.11     17.75 o 
   3  -1   0      230.05      243.31      4.33 o 
   4  -1   0       59.89       65.30      5.61 o 
   5  -1   0        2.22        2.08      1.46 o 
   1   0   0      361.86      333.56      7.84 o 
   2   0   0      164.67      149.88      2.88 o 
   3   0   0        0.05        1.02      1.01 o 
   4   0   0       62.41       59.01      4.78 o 
   5   0   0       10.06        6.18      2.25 o 
   1   1   0      691.40      692.88      7.57 o 
   2   1   0      940.55     1003.30     12.44 o 
   3   1   0      229.92      226.22      3.44 o 
   4   1   0       59.89       59.74      2.49 o 
   5   1   0        2.21        2.04      1.70 o 
   1   2   0      629.93      661.13      7.97 o 
   2   2   0       31.30       38.31      1.37 o 
   3   2   0        4.05        3.42      0.86 o 
   4   2   0       39.04       37.54      1.79 o 
   2   3   0        6.10        5.68      0.95 o 
   3   3   0       30.71       28.76      1.40 o 
   4   3   0        2.84        2.85      1.44 o 
   2   4   0        5.87        5.22      1.93 o 
   3   4   0        1.43        0.52      2.64 o 
  -1  -5   1       19.72       23.48      2.04 o 
   0  -5   1       91.16       97.78      2.12 o 
   1  -5   1       23.02       24.56      1.06 o 
  -3  -4   1        9.63       12.11      3.25 o 
  -2  -4   1       24.48       24.73      1.79 o 
  -1  -4   1       51.50       49.89      1.52 o 
   0  -4   1        3.02        3.79      0.55 o 
   1  -4   1       19.27       20.69      1.46 o 
   2  -4   1        3.15        2.33      0.76 o 
   3  -4   1        7.23        6.98      1.41 o 
  -4  -3   1       21.34       23.09      1.92 o 
  -3  -3   1       15.40       13.42      1.72 o 
  -2  -3   1       58.87       62.39      3.59 o 
  -1  -3   1       33.19       35.06      1.24 o 
   0  -3   1       89.97       88.84      1.22 o 
   1  -3   1       41.59       42.44      1.33 o 
   2  -3   1       11.94       12.39      2.14 o 
   3  -3   1        4.59        4.04      1.00 o 
   4  -3   1        1.25       -0.13      1.16 o 
  -4  -2   1      111.54      100.17      3.23 o 
  -3  -2   1       16.18       16.80      1.35 o 
  -2  -2   1      151.04      171.01      2.60 o 
  -1  -2   1      342.39      343.08      3.76 o 
   0  -2   1      103.43       97.13      1.48 o 
   1  -2   1       16.68       16.69      2.19 o 
   2  -2   1      137.30      149.15      5.86 o 
   3  -2   1       82.83       87.57      3.60 o 
   4  -2   1       15.13       17.75      1.63 o 
  -5  -1   1        0.62        0.84      1.20 o 
  -4  -1   1        8.41        8.22      2.30 o 
  -3  -1   1      162.99      172.69      9.69 o 
  -2  -1   1      794.13      812.31     23.06 o 
  -1  -1   1     2219.57     2166.62     31.08 o 
   0  -1   1       94.21       78.25      0.91 o 
   1  -1   1     1527.69     1437.64     22.26 o 
   2  -1   1      230.53      242.47     12.91 o 
   3  -1   1       28.74       30.76      1.55 o 
   4  -1   1       36.19       34.04      1.98 o 
   5  -1   1       20.11       20.63      1.90 o 
  -5   0   1        5.85        6.02      1.50 o 
  -4   0   1       68.08       64.91      2.28 o 
  -3   0   1       16.71       17.75      1.12 o 
  -2   0   1      139.16      134.17      7.76 o 
  -1   0   1     4027.75     3766.91     75.34 o 
   1   0   1     3785.96     3545.84     58.82 o 
   2   0   1      466.44      448.17      7.99 o 
   3   0   1      353.56      359.05      5.41 o 
   4   0   1        8.16        7.16      1.36 o 
   5   0   1        0.48        0.84      1.37 o 
  -5   1   1        0.62        0.19      1.23 o 
  -4   1   1        8.40       11.22      1.67 o 
  -3   1   1      163.18      177.38      6.39 o 
  -2   1   1      794.03      825.60     55.55 o 
  -1   1   1     2217.75     2179.28     30.70 o 
   1   1   1     1526.68     1446.39     19.53 o 
   2   1   1      230.65      246.25      3.68 o 
   3   1   1       28.77       30.47      1.31 o 
   4   1   1       36.18       37.13      1.77 o 
   5   1   1       20.11       25.20      4.02 o 
  -4   2   1      111.50      102.97      5.77 o 
  -3   2   1       16.19       18.76      2.42 o 
  -2   2   1      151.19      168.28      2.33 o 
  -1   2   1      342.14      346.63      4.68 o 
   1   2   1       16.74       16.80      2.66 o 
   2   2   1      137.22      141.52      9.81 o 
   3   2   1       82.72       87.15      5.33 o 
   4   2   1       15.12       14.42      1.40 o 
  -4   3   1       21.32       16.84      2.17 o 
  -3   3   1       15.38       13.96      1.10 o 
  -2   3   1       58.89       57.77      2.46 o 
  -1   3   1       33.11       34.41      2.18 o 
   2   3   1       11.94       12.66      1.02 o 
   3   3   1        4.59        3.97      1.21 o 
   4   3   1        1.26        0.85      1.22 o 
  -3   4   1        9.67        6.28      1.87 o 
  -2   4   1       24.43       22.55      1.91 o 
   3   4   1        7.22        5.33      1.87 o 
  -1  -5   2       14.13       10.83      0.99 o 
   0  -5   2       76.31       81.73      1.74 o 
   1  -5   2       42.80       41.71      1.41 o 
  -3  -4   2        4.73        7.69      1.95 o 
  -2  -4   2        5.50        3.89      1.00 o 
  -1  -4   2       12.38       13.85      0.96 o 
   0  -4   2       15.03       16.16      0.92 o 
   1  -4   2       32.88       34.82      1.53 o 
   2  -4   2       37.64       38.87      1.21 o 
   3  -4   2        0.37        2.13      1.18 o 
  -4  -3   2        4.06        3.31      1.49 o 
  -3  -3   2       11.86        9.56      1.30 o 
  -2  -3   2       22.46       24.18      2.17 o 
  -1  -3   2       16.85       11.00      3.57 o 
   0  -3   2       15.94       16.47      1.27 o 
   1  -3   2        2.02        3.47      0.65 o 
   2  -3   2        5.75        5.13      0.98 o 
   3  -3   2       27.60       32.77      4.78 o 
   4  -3   2       11.78       11.24      3.16 o 
  -4  -2   2       15.92       14.34      2.43 o 
  -3  -2   2        5.13        6.77      1.69 o 
  -2  -2   2        1.64        0.93      0.80 o 
  -1  -2   2      149.14      151.50      1.91 o 
   0  -2   2      760.46      766.87      8.80 o 
   1  -2   2      156.43      159.99      2.04 o 
   2  -2   2      547.96      546.94      6.99 o 
   3  -2   2       77.46       86.29      3.70 o 
   4  -2   2        8.22        7.42      2.99 o 
  -5  -1   2        8.72        8.33      2.18 o 
  -4  -1   2       60.90       58.83      3.02 o 
  -3  -1   2       12.48       18.75      6.72 o 
  -2  -1   2       71.77       82.10      2.07 o 
  -1  -1   2      356.49      342.84      3.67 o 
   0  -1   2     1325.46     1265.87     14.12 o 
   1  -1   2     4266.15     4114.22     71.15 o 
   2  -1   2      613.34      628.46      7.57 o 
   3  -1   2       12.99       14.28      3.08 o 
   4  -1   2       18.60       21.47      2.55 o 
   5  -1   2       65.49       67.68      4.56 o 
  -5   0   2        5.20        4.16      1.90 o 
  -4   0   2        0.28       -1.25      1.25 o 
  -3   0   2        0.00        3.65      1.29 o 
  -2   0   2        8.88       12.49      1.83 o 
  -1   0   2       51.62       42.18      5.18 o 
   1   0   2      129.43      131.64      2.26 o 
   2   0   2       18.14       19.58      1.03 o 
   3   0   2       11.33      108.54     69.39 o 
   4   0   2       61.81       65.52      4.23 o 
   5   0   2       19.78       20.42      2.28 o 
  -5   1   2        8.71       10.31      1.97 o 
  -4   1   2       60.95       61.70      2.17 o 
  -3   1   2       12.47       16.86      1.15 o 
  -2   1   2       71.87       80.93      1.87 o 
  -1   1   2      356.81      356.82      6.64 o 
   0   1   2     1325.69     1286.33     23.91 o 
   1   1   2     4265.18     4059.31     69.97 o 
   2   1   2      613.06      619.40      7.05 o 
   3   1   2       13.02       12.61      2.00 o 
   4   1   2       18.56       22.11      2.29 o 
   5   1   2       65.44       71.26      3.21 o 
  -4   2   2       15.91       14.54      1.80 o 
  -3   2   2        5.13        7.95      1.75 o 
  -2   2   2        1.64        1.18      0.63 o 
  -1   2   2      149.37      152.67      3.76 o 
   1   2   2      156.64      154.98      6.96 o 
   2   2   2      547.63      544.34     11.23 o 
   3   2   2       77.48       80.43      3.19 o 
   4   2   2        8.26        9.18      1.32 o 
  -4   3   2        4.11        3.50      1.36 o 
  -3   3   2       11.82       10.98      1.47 o 
  -2   3   2       22.48       22.71      2.70 o 
  -1   3   2       16.81       14.24      1.06 o 
   2   3   2        5.75        4.34      1.62 o 
   3   3   2       27.53       30.35      2.75 o 
   4   3   2       11.79       12.03      2.83 o 
  -3   4   2        4.75        2.22      1.03 o 
  -2   4   2        5.51        4.59      1.40 o 
   3   4   2        0.37        2.01      1.66 o 
  -1  -5   3       19.48       22.06      1.19 o 
   0  -5   3       27.39       27.62      1.21 o 
   1  -5   3        6.75        7.99      0.77 o 
  -3  -4   3       37.40       36.33      2.89 o 
  -2  -4   3       31.73       34.34      2.02 o 
  -1  -4   3       30.20       34.08      2.14 o 
   0  -4   3       33.77       39.68      1.02 o 
   1  -4   3       30.48       26.43      1.24 o 
   2  -4   3       23.63       21.14      0.93 o 
   3  -4   3        0.44        1.06      1.05 o 
  -4  -3   3      100.98      102.53      7.48 o 
  -3  -3   3        1.48        2.50      2.00 o 
  -2  -3   3        6.08        8.04      0.92 o 
  -1  -3   3      189.91      200.21      3.00 o 
   0  -3   3      261.03      278.67      3.36 o 
   1  -3   3       10.29       11.27      0.87 o 
   2  -3   3      165.87      155.77      2.26 o 
   3  -3   3       16.94       13.28      1.38 o 
   4  -3   3        2.63        2.68      1.56 o 
  -4  -2   3       50.74       47.73      2.80 o 
  -3  -2   3       62.88       65.63      5.56 o 
  -2  -2   3      237.85      259.80     10.26 o 
  -1  -2   3      559.80      577.61      6.65 o 
   0  -2   3      324.02      319.94      5.36 o 
   1  -2   3      362.56      383.88      3.98 o 
   2  -2   3      630.79      632.88      7.98 o 
   3  -2   3        4.15        4.77      1.21 o 
   4  -2   3        1.66        1.00      1.84 o 
  -5  -1   3       30.78       31.02      2.15 o 
  -4  -1   3       27.10       30.14      2.06 o 
  -3  -1   3       27.22       27.28      2.64 o 
  -2  -1   3       25.14       31.83      6.17 o 
  -1  -1   3     1301.03     1253.50     40.67 o 
   0  -1   3     3970.23     4058.74     66.58 o 
   1  -1   3     8339.05     8245.99    186.50 o 
   2  -1   3      321.83      319.01      4.63 o 
   3  -1   3        6.51       10.41      1.43 o 
   4  -1   3       52.26       48.75      3.08 o 
   5  -1   3        8.45        8.47      1.69 o 
  -5   0   3        0.63        3.41      1.62 o 
  -4   0   3       44.42       43.60      2.78 o 
  -3   0   3      120.56      120.29      3.29 o 
  -2   0   3       89.00       87.41      7.69 o 
  -1   0   3      925.89      906.43     12.19 o 
   1   0   3     1446.52     1362.39     14.14 o 
   2   0   3      393.12      376.43      4.40 o 
   3   0   3     1530.99     1572.04     22.62 o 
   4   0   3        8.81        8.81      1.36 o 
   5   0   3        5.76        5.48      1.60 o 
  -5   1   3       30.73       30.03      3.72 o 
  -4   1   3       27.12       24.10      1.86 o 
  -3   1   3       27.18       24.94      2.80 o 
  -2   1   3       25.13       33.72      1.25 o 
  -1   1   3     1301.73     1293.45     19.39 o 
   0   1   3     3969.76     4070.05    115.99 o 
   1   1   3     8342.24     8193.87    185.28 o 
   2   1   3      322.45      313.85      4.22 o 
   3   1   3        6.50        9.26      0.93 o 
   4   1   3       52.22       51.55      2.26 o 
   5   1   3        8.44        8.06      2.01 o 
  -4   2   3       50.72       43.47      2.37 o 
  -3   2   3       62.87       67.71      2.14 o 
  -2   2   3      237.76      254.75      4.03 o 
  -1   2   3      560.62      567.36      6.93 o 
   1   2   3      362.69      396.07     10.05 o 
   2   2   3      630.42      616.28     22.44 o 
   3   2   3        4.21        3.76      1.03 o 
   4   2   3        1.68        1.67      1.36 o 
  -4   3   3      101.02      101.68      3.90 o 
  -3   3   3        1.48        3.13      0.94 o 
  -2   3   3        6.11        7.28      1.31 o 
  -1   3   3      189.85      205.33      3.41 o 
   2   3   3      166.21      165.08      3.77 o 
   3   3   3       16.93       14.49      3.60 o 
   4   3   3        2.63        3.18      1.89 o 
  -3   4   3       37.34       38.30      2.14 o 
  -2   4   3       31.72       32.35      3.46 o 
   3   4   3        0.44        1.93      2.18 o 
  -1  -5   4        4.22        4.52      0.83 o 
   0  -5   4       21.33       26.42      1.80 o 
   1  -5   4       28.11       29.56      1.09 o 
  -3  -4   4       35.43       33.97      2.42 o 
  -2  -4   4        3.25        2.66      0.96 o 
  -1  -4   4        8.69        8.55      1.08 o 
   0  -4   4       48.48       47.60      1.37 o 
   1  -4   4      169.95      168.02      2.30 o 
   2  -4   4      181.21      172.71      3.58 o 
   3  -4   4        0.74        1.71      1.01 o 
  -4  -3   4       47.30       51.24      3.69 o 
  -3  -3   4       85.42       85.50      2.77 o 
  -2  -3   4       40.20       44.20      1.54 o 
  -1  -3   4       64.79       63.19      1.45 o 
   0  -3   4       80.47       83.00      1.49 o 
   1  -3   4        8.14        8.73      0.69 o 
   2  -3   4        6.09        6.35      0.86 o 
   3  -3   4        4.88        5.60      1.11 o 
   4  -3   4        5.21        5.85      2.23 o 
  -4  -2   4       21.86       19.59      5.03 o 
  -3  -2   4        9.38       15.95      2.04 o 
  -2  -2   4      159.05      176.79      3.27 o 
  -1  -2   4      173.88      189.75      3.37 o 
   0  -2   4      675.02      642.35      9.39 o 
   1  -2   4       30.56       35.13      0.68 o 
   2  -2   4      825.59      779.00     12.35 o 
   3  -2   4       46.99       49.54      2.22 o 
   4  -2   4        0.04        1.30      1.32 o 
  -5  -1   4        0.66       -1.33      1.33 o 
  -4  -1   4        4.87        5.93      1.51 o 
  -3  -1   4       22.83       22.68      1.61 o 
  -2  -1   4      138.82      129.93      2.50 o 
  -1  -1   4       96.17      102.96      2.97 o 
   0  -1   4     2817.73     2768.07     39.71 o 
   1  -1   4     4143.35     4024.20     78.65 o 
   2  -1   4      254.24      270.80      4.61 o 
   3  -1   4        2.29        3.53      0.84 o 
   4  -1   4        9.03       11.16      1.67 o 
   5  -1   4       36.78       37.02      2.11 o 
  -5   0   4        8.26        8.38      1.63 o 
  -4   0   4        8.21        6.73      1.45 o 
  -3   0   4        1.77       18.67      4.16 o 
  -2   0   4      137.11      130.59      3.05 o 
  -1   0   4       15.63       23.14      2.33 o 
   1   0   4       61.91       59.26      1.68 o 
   2   0   4        0.56        2.19      0.61 o 
   3   0   4       43.60       57.60      7.81 o 
   4   0   4        9.40       13.72      2.07 o 
   5   0   4        0.34        0.41      1.43 o 
  -5   1   4        0.66       -0.15      1.49 o 
  -4   1   4        4.92        3.24      1.54 o 
  -3   1   4       22.80       23.51      1.94 o 
  -2   1   4      138.64      135.81      2.94 o 
  -1   1   4       96.06      116.30      2.79 o 
   0   1   4     2818.44     2779.93    110.82 o 
   1   1   4     4141.85     3990.70     67.48 o 
   2   1   4      253.84      267.84      4.10 o 
   3   1   4        2.29        2.42      1.30 o 
   4   1   4        9.01       11.98      2.30 o 
   5   1   4       36.79       42.64      2.27 o 
  -4   2   4       21.87       20.12      1.64 o 
  -3   2   4        9.37       10.34      1.19 o 
  -2   2   4      159.06      174.84      2.86 o 
  -1   2   4      174.18      191.51      7.39 o 
   0   2   4      674.70      643.80     11.09 o 
   1   2   4       30.53       35.17      1.93 o 
   2   2   4      825.07      757.42      9.55 o 
   3   2   4       46.97       48.82      3.40 o 
   4   2   4        0.04       -0.84      1.18 o 
  -4   3   4       47.31       45.08      2.80 o 
  -3   3   4       85.35       79.01      5.26 o 
  -2   3   4       40.19       35.94      1.31 o 
  -1   3   4       64.69       68.48      2.17 o 
   2   3   4        6.09        7.32      1.93 o 
   3   3   4        4.87        3.67      1.01 o 
   4   3   4        5.20        5.30      1.96 o 
  -3   4   4       35.36       35.48      3.12 o 
  -2   4   4        3.25        1.79      1.66 o 
   3   4   4        0.74        0.62      3.73 o 
  -1  -5   5        6.61        5.41      0.86 o 
   0  -5   5      120.55      127.89      2.02 o 
   1  -5   5       78.72       81.53      3.66 o 
  -3  -4   5        2.52        3.37      1.37 o 
  -2  -4   5      132.75      131.13      2.81 o 
  -1  -4   5        7.78        6.23      1.22 o 
   0  -4   5       86.03       86.87      1.40 o 
   1  -4   5      142.54      139.44      2.70 o 
   2  -4   5      154.51      143.75      1.94 o 
   3  -4   5       19.59       14.83      1.20 o 
  -4  -3   5       58.24       57.70      4.04 o 
  -3  -3   5       33.23       31.78      2.12 o 
  -2  -3   5       37.34       40.93      2.77 o 
  -1  -3   5      358.79      351.71      4.75 o 
   0  -3   5      225.88      238.41      4.54 o 
   1  -3   5      129.26      120.83      2.84 o 
   2  -3   5       84.56       77.94      1.25 o 
   3  -3   5       37.68       28.88      1.07 o 
   4  -3   5        7.70        3.66      1.38 o 
  -4  -2   5       13.00       12.58      1.89 o 
  -3  -2   5       47.93       52.56      2.21 o 
  -2  -2   5      234.24      249.32      4.93 o 
  -1  -2   5      104.19      103.52      2.14 o 
   0  -2   5      154.24      156.88      1.73 o 
   1  -2   5       48.85       50.29      0.57 o 
   2  -2   5      183.08      172.47      2.94 o 
   3  -2   5      129.04      130.73      3.95 o 
   4  -2   5       22.60       24.45      2.47 o 
  -5  -1   5      100.81      104.93      5.01 o 
  -4  -1   5       43.57       44.78      4.11 o 
  -3  -1   5       10.48       10.13      1.92 o 
  -2  -1   5       23.68       25.20      1.71 o 
  -1  -1   5      177.09      175.01     13.72 o 
   0  -1   5      525.44      484.63      5.60 o 
   1  -1   5     1272.62     1222.74     20.29 o 
   2  -1   5      116.14      113.33      2.00 o 
   3  -1   5       30.57       31.07      2.40 o 
   4  -1   5       62.66       64.76      3.19 o 
  -5   0   5        1.41        0.36      1.57 o 
  -4   0   5        0.95       -1.07      1.63 o 
  -3   0   5       23.11       21.41      2.40 o 
  -2   0   5      506.17      484.01      7.87 o 
  -1   0   5       32.09       30.95      1.17 o 
   0   0   5      189.54      177.84      2.09 o 
   1   0   5      560.19      560.91      5.77 o 
   2   0   5       86.57      106.58     13.83 o 
   3   0   5        4.79        5.61      0.81 o 
   4   0   5       15.48       14.40      2.40 o 
   5   0   5       81.69       95.23      4.77 o 
  -5   1   5      100.85      104.13      3.54 o 
  -4   1   5       43.60       43.43      2.25 o 
  -3   1   5       10.46       11.45      1.07 o 
  -2   1   5       23.71       27.49      4.20 o 
  -1   1   5      176.89      172.24      5.29 o 
   0   1   5      525.71      489.15      7.77 o 
   1   1   5     1272.25     1240.75     16.60 o 
   2   1   5      116.14      111.86      3.05 o 
   3   1   5       30.57       32.42      1.28 o 
   4   1   5       62.59       60.58      2.08 o 
  -4   2   5       13.04       12.15      2.28 o 
  -3   2   5       48.06       53.22      1.94 o 
  -2   2   5      234.07      245.18      4.42 o 
  -1   2   5      104.29      103.21      1.49 o 
   0   2   5      154.28      159.32      3.52 o 
   1   2   5       48.84       51.79      2.31 o 
   2   2   5      183.17      157.15      2.50 o 
   3   2   5      129.07      129.11      5.04 o 
   4   2   5       22.65       24.12      3.83 o 
  -4   3   5       58.28       54.13      2.84 o 
  -3   3   5       33.22       30.43      1.51 o 
  -2   3   5       37.34       35.85      1.49 o 
  -1   3   5      358.81      348.76     10.76 o 
   2   3   5       84.26       79.30      6.05 o 
   3   3   5       37.67       33.67      6.15 o 
   4   3   5        7.73        5.54      0.98 o 
  -3   4   5        2.52        1.29      1.16 o 
  -2   4   5      132.53      136.52      3.60 o 
   3   4   5       19.57       13.54      3.11 o 
  -1  -5   6        0.30        0.19      0.81 o 
   0  -5   6       77.60       86.36      1.71 o 
   1  -5   6       21.59       21.59      0.88 o 
  -3  -4   6       15.73       14.36      2.50 o 
  -2  -4   6       61.00       59.53      1.97 o 
  -1  -4   6       15.02       16.81      1.08 o 
   0  -4   6       15.54       17.60      0.79 o 
   1  -4   6      349.24      340.60      6.48 o 
   2  -4   6       90.42       83.87      2.52 o 
   3  -4   6        0.25       -1.60      1.81 o 
  -4  -3   6       41.64       45.73      4.84 o 
  -3  -3   6        6.33        8.17      2.52 o 
  -2  -3   6       21.59       10.61      2.39 o 
  -1  -3   6      439.57      453.05      6.01 o 
   0  -3   6        5.55        7.93      1.28 o 
   1  -3   6       31.15       31.56      0.92 o 
   2  -3   6      297.92      295.73      3.23 o 
   3  -3   6      246.13      208.21      6.09 o 
   4  -3   6       30.14       24.42      5.13 o 
  -4  -2   6       54.75       54.81      3.25 o 
  -3  -2   6       41.68       44.53     10.75 o 
  -2  -2   6      152.81      158.76      3.63 o 
  -1  -2   6       80.18       84.24      1.83 o 
   0  -2   6       36.92       34.50      0.70 o 
   1  -2   6      797.29      778.79     14.63 o 
   2  -2   6      913.00      867.53     10.49 o 
   3  -2   6       67.41       73.11      1.58 o 
   4  -2   6       19.88       15.01      3.28 o 
  -5  -1   6       66.77       75.95      4.94 o 
  -4  -1   6       19.39       17.60      2.12 o 
  -3  -1   6       21.91       23.43      3.02 o 
  -2  -1   6      336.93      335.71     14.74 o 
  -1  -1   6       72.80       68.00      1.95 o 
   0  -1   6      334.52      329.14      3.80 o 
   1  -1   6        0.82        2.75      0.56 o 
   2  -1   6      302.86      298.97      2.95 o 
   3  -1   6       45.33       50.90      2.02 o 
   4  -1   6       51.42       52.67      2.35 o 
  -5   0   6        0.40        1.90      1.42 o 
  -4   0   6       48.32       47.17      2.59 o 
  -3   0   6        4.78        4.93      1.55 o 
  -2   0   6      332.42      317.92      5.82 o 
  -1   0   6       28.78       26.29      2.70 o 
   0   0   6      920.43      845.44     10.48 o 
   1   0   6      510.70      483.81      4.71 o 
   2   0   6      225.65      169.46     63.52 o 
   3   0   6        0.01        0.62      0.88 o 
   4   0   6        0.10       -0.54      1.65 o 
   5   0   6        9.46        9.48      1.57 o 
  -5   1   6       66.68       71.15      4.09 o 
  -4   1   6       19.39       19.04      1.76 o 
  -3   1   6       21.88       24.01      1.76 o 
  -2   1   6      336.73      317.75      6.99 o 
  -1   1   6       72.83       65.59      3.63 o 
   0   1   6      334.68      330.37      3.70 o 
   1   1   6        0.84        4.05      0.70 o 
   2   1   6      303.16      310.82      3.95 o 
   3   1   6       45.42       48.14      1.71 o 
   4   1   6       51.51       53.89      3.46 o 
  -4   2   6       54.80       56.62      2.27 o 
  -3   2   6       41.65       46.19      2.08 o 
  -2   2   6      152.69      157.52      2.82 o 
  -1   2   6       80.19       80.15      1.71 o 
   0   2   6       36.77       35.28      1.66 o 
   2   2   6      913.92      859.15     10.38 o 
   3   2   6       67.47       67.51      2.21 o 
   4   2   6       19.91       20.17      1.33 o 
  -4   3   6       41.67       42.03      3.91 o 
  -3   3   6        6.30        7.28      1.14 o 
  -2   3   6       21.62       19.57      2.21 o 
  -1   3   6      439.52      454.30      6.73 o 
   2   3   6      298.09      300.36      8.40 o 
   3   3   6      245.88      196.88     16.94 o 
   4   3   6       30.06       26.93      1.70 o 
  -3   4   6       15.68       13.64      1.61 o 
  -2   4   6       60.95       58.09      2.46 o 
   3   4   6        0.25       -1.24      2.21 o 
  -1  -5   7       17.97       21.08      1.32 o 
   0  -5   7        0.84        0.80      0.71 o 
   1  -5   7        5.99        5.36      0.63 o 
  -3  -4   7       46.58       49.17     11.71 o 
  -2  -4   7       35.72       37.90      2.61 o 
  -1  -4   7       11.98       10.24      1.55 o 
   0  -4   7       96.15       97.31      1.57 o 
   1  -4   7      108.83      107.42      1.61 o 
   2  -4   7        0.08        1.14      1.99 o 
   3  -4   7       31.82       32.23      3.00 o 
  -4  -3   7       15.54       13.41      2.63 o 
  -3  -3   7       28.58       32.59      5.11 o 
  -2  -3   7       40.92       38.58      2.85 o 
  -1  -3   7        3.17        1.96      0.76 o 
   0  -3   7      268.46      283.41      4.58 o 
   1  -3   7       54.16       44.79      2.03 o 
   2  -3   7       89.09       78.07      5.24 o 
   3  -3   7      335.76      281.57     13.38 o 
   4  -3   7        7.19        5.86      0.99 o 
  -4  -2   7       52.37       55.44      5.30 o 
  -3  -2   7       45.76       46.40      6.94 o 
  -2  -2   7      126.77      131.22      5.82 o 
  -1  -2   7       61.65       64.89      6.82 o 
   0  -2   7      481.52      471.81      4.83 o 
   1  -2   7      518.00      514.21      7.96 o 
   2  -2   7      315.76      303.25      3.40 o 
   3  -2   7       39.40       39.92      1.22 o 
   4  -2   7        9.05        5.96      0.96 o 
  -4  -1   7       25.89       25.50      2.52 o 
  -3  -1   7       32.26       37.57      5.46 o 
  -2  -1   7        0.24        1.70      1.06 o 
  -1  -1   7       35.94       32.13      3.47 o 
   0  -1   7       97.06       94.04      1.41 o 
   1  -1   7      601.59      586.51      5.97 o 
   2  -1   7       26.20       30.29      0.84 o 
   3  -1   7       14.67       17.86      0.86 o 
   4  -1   7       44.82       43.34      2.31 o 
  -5   0   7        0.67        1.87      1.68 o 
  -4   0   7       59.79       50.51      3.73 o 
  -3   0   7       87.44       76.50      5.41 o 
  -2   0   7      197.66      197.85      4.07 o 
  -1   0   7      230.31      231.57      9.69 o 
   0   0   7      420.93      407.24      9.29 o 
   1   0   7      301.03      268.89      3.81 o 
   2   0   7       21.07       14.90      2.38 o 
   3   0   7        0.41        2.04      0.72 o 
   4   0   7        0.64        1.72      0.95 o 
   5   0   7        7.54        8.45      2.53 o 
  -4   1   7       25.92       28.24      2.09 o 
  -3   1   7       32.24       29.06      2.24 o 
  -2   1   7        0.23       -0.40      0.82 o 
  -1   1   7       36.08       37.96      2.06 o 
   0   1   7       97.26       94.66      1.64 o 
   1   1   7      601.06      587.90      7.21 o 
   2   1   7       26.15       29.12      1.12 o 
   3   1   7       14.67       15.01      1.13 o 
   4   1   7       44.76       45.73      1.97 o 
  -4   2   7       52.45       53.43      2.28 o 
  -3   2   7       45.95       47.91      1.85 o 
  -2   2   7      126.77      137.00      2.24 o 
  -1   2   7       61.59       66.09      2.59 o 
   0   2   7      481.59      474.74      8.67 o 
   2   2   7      315.99      264.86     18.02 o 
   3   2   7       39.48       41.90      1.18 o 
   4   2   7        9.04        8.01      1.06 o 
  -4   3   7       15.52       10.87      1.95 o 
  -3   3   7       28.54       35.29      2.71 o 
  -2   3   7       40.90       39.65      1.40 o 
  -1   3   7        3.14        0.25      0.86 o 
   2   3   7       89.07       91.29      4.56 o 
   3   3   7      335.72      299.94     14.82 o 
   4   3   7        7.24        5.18      1.07 o 
  -3   4   7       46.67       43.51      2.53 o 
  -2   4   7       35.67       35.82      4.28 o 
  -1   4   7       11.96       11.23      1.83 o 
   3   4   7       31.83       36.80      4.01 o 
  -1  -5   8       13.27       12.84      1.44 o 
   0  -5   8        5.79        4.50      0.86 o 
   1  -5   8       31.07       28.83      1.92 o 
  -3  -4   8       37.71       38.31      2.54 o 
  -2  -4   8        0.86        1.05      1.49 o 
  -1  -4   8        0.99        0.02      1.02 o 
   0  -4   8        1.94        0.83      0.48 o 
   1  -4   8      143.26      132.54      2.71 o 
   2  -4   8       86.36       97.56      3.87 o 
   3  -4   8       60.81       69.38      5.39 o 
  -4  -3   8        0.87        3.01      1.92 o 
  -3  -3   8       26.35       29.06      2.44 o 
  -2  -3   8       31.43       36.53      1.88 o 
  -1  -3   8      125.11      131.46      5.27 o 
   0  -3   8       41.54       40.02      1.22 o 
   1  -3   8      266.43      262.04      4.18 o 
   2  -3   8      665.00      642.89     12.68 o 
   3  -3   8      277.15      276.05      7.19 o 
   4  -3   8        8.80        5.72      2.03 o 
  -4  -2   8       18.10       17.30      2.19 o 
  -3  -2   8        3.01       -1.23      1.42 o 
  -2  -2   8       47.20       45.55      1.81 o 
  -1  -2   8       72.25       75.23      2.18 o 
   0  -2   8      764.72      777.14     11.37 o 
   1  -2   8      129.35      115.89      2.67 o 
   2  -2   8      130.83      129.00      3.40 o 
   3  -2   8       13.43       14.72      0.98 o 
   4  -2   8       19.55       18.56      1.34 o 
  -4  -1   8       20.08       15.34      4.23 o 
  -3  -1   8       53.59       41.45      7.48 o 
  -2  -1   8      439.74      426.37     20.73 o 
  -1  -1   8       26.39       28.73      1.51 o 
   0  -1   8      155.68      151.23      2.42 o 
   1  -1   8       46.34       50.99      2.69 o 
   2  -1   8       31.03       33.61      0.84 o 
   3  -1   8       68.86       71.93      1.52 o 
   4  -1   8       55.75       58.00      2.31 o 
  -5   0   8        0.00       -1.63      2.70 o 
  -4   0   8      156.71      156.38      8.05 o 
  -3   0   8       23.28       27.78      2.22 o 
  -2   0   8       28.27       29.15      3.66 o 
  -1   0   8       10.89       11.05      0.97 o 
   0   0   8       44.12       36.39      2.70 o 
   1   0   8      342.79      338.04      3.31 o 
   2   0   8        0.02        0.31      0.59 o 
   3   0   8       30.65       30.13      1.49 o 
   4   0   8       15.00       14.68      1.29 o 
  -4   1   8       20.09       19.89      1.92 o 
  -3   1   8       53.66       52.70      1.73 o 
  -2   1   8      440.11      438.63     16.50 o 
  -1   1   8       26.38       28.57      4.54 o 
   0   1   8      155.64      154.42      2.85 o 
   1   1   8       46.41       50.89      0.81 o 
   2   1   8       30.95       32.61      1.43 o 
   3   1   8       68.93       69.85      1.96 o 
   4   1   8       55.69       58.48      2.28 o 
  -4   2   8       18.08       16.72      1.98 o 
  -3   2   8        3.04        2.69      1.28 o 
  -2   2   8       47.22       42.20      1.32 o 
  -1   2   8       72.05       72.29      1.77 o 
   0   2   8      764.37      748.84     13.16 o 
   2   2   8      130.79      127.32      4.39 o 
   3   2   8       13.54       13.72      2.23 o 
   4   2   8       19.57       22.80      2.85 o 
  -4   3   8        0.87        0.53      1.50 o 
  -3   3   8       26.37       29.02      1.55 o 
  -2   3   8       31.49       36.13      1.79 o 
  -1   3   8      125.00      126.57      3.41 o 
   0   3   8       41.72       41.22      1.45 o 
   2   3   8      665.20      649.05     17.21 o 
   3   3   8      277.45      247.87      9.26 o 
   4   3   8        8.79        8.63      6.65 o 
  -3   4   8       37.69       34.93      2.09 o 
  -2   4   8        0.86        0.63      1.02 o 
  -1   4   8        0.98        0.79      1.35 o 
  -1  -5   9        5.29        4.98      1.01 o 
   0  -5   9        0.10        0.55      0.65 o 
   1  -5   9       25.38       21.62      0.98 o 
  -3  -4   9       28.66       33.56      2.82 o 
  -2  -4   9       27.58       28.61      2.47 o 
  -1  -4   9       32.49       42.94      2.02 o 
   0  -4   9        7.33        5.93      0.77 o 
   1  -4   9       95.94       93.29      1.70 o 
   2  -4   9       50.18       50.14      3.64 o 
   3  -4   9        5.01        3.58      2.59 o 
  -4  -3   9        5.47        7.46      1.87 o 
  -3  -3   9        6.23       10.85      2.90 o 
  -2  -3   9       32.04       32.46      1.87 o 
  -1  -3   9       54.14       57.06      2.29 o 
   0  -3   9      140.94      140.05      3.88 o 
   1  -3   9       68.29       65.09      1.35 o 
   2  -3   9      636.36      639.70     17.15 o 
   3  -3   9       58.92       61.71      3.28 o 
   4  -3   9       18.77       16.01      1.66 o 
  -4  -2   9       38.61       39.30      4.37 o 
  -3  -2   9       71.76       70.09      2.83 o 
  -2  -2   9       16.65       14.20      2.54 o 
  -1  -2   9       57.94       57.82      4.41 o 
   0  -2   9     1491.95     1531.01     48.17 o 
   1  -2   9      277.03      255.52      3.57 o 
   2  -2   9      121.58      121.60      1.86 o 
   3  -2   9        4.61        4.21      0.84 o 
   4  -2   9        5.94        3.10      0.83 o 
  -4  -1   9        3.17        0.90      1.60 o 
  -3  -1   9      272.08      291.79     12.04 o 
  -2  -1   9      563.15      575.93     25.93 o 
  -1  -1   9       12.67       14.50      1.77 o 
   0  -1   9      232.39      226.62      3.90 o 
   1  -1   9      476.93      497.63     13.35 o 
   2  -1   9        4.02        5.35      0.92 o 
   3  -1   9       74.71       77.40      1.73 o 
   4  -1   9       26.60       30.23      1.63 o 
  -4   0   9       83.78       91.78      4.05 o 
  -3   0   9        2.36        5.03      1.33 o 
  -2   0   9        9.44       10.88      1.47 o 
  -1   0   9      148.39      152.25      7.29 o 
   0   0   9      330.45      323.70      8.45 o 
   1   0   9       57.15       52.64      1.45 o 
   2   0   9      129.23      121.61      2.71 o 
   3   0   9        4.51        6.05      0.81 o 
   4   0   9        7.04        8.84      1.43 o 
  -4   1   9        3.20        3.65      1.36 o 
  -3   1   9      272.13      274.37      7.88 o 
  -2   1   9      562.76      580.97     19.40 o 
  -1   1   9       12.68       16.78      2.54 o 
   0   1   9      232.43      227.48      2.86 o 
   1   1   9      477.44      504.08      5.28 o 
   2   1   9        4.02        4.56      0.83 o 
   3   1   9       74.85       76.11      2.77 o 
   4   1   9       26.66       26.86      1.90 o 
  -4   2   9       38.54       39.40      2.64 o 
  -3   2   9       71.70       72.16      2.37 o 
  -2   2   9       16.63       17.91      1.56 o 
  -1   2   9       58.11       55.54      2.08 o 
   0   2   9     1492.18     1530.16     32.37 o 
   2   2   9      121.45      126.15      4.28 o 
   3   2   9        4.58        5.26      1.47 o 
   4   2   9        5.94        7.59      2.49 o 
  -4   3   9        5.46        3.02      1.69 o 
  -3   3   9        6.21        7.02      1.19 o 
  -2   3   9       31.95       29.97      3.59 o 
  -1   3   9       54.05       58.67      1.95 o 
   0   3   9      141.01      146.88      3.97 o 
   3   3   9       58.92       55.39      4.56 o 
   4   3   9       18.72        9.52      2.25 o 
  -3   4   9       28.67       28.40      1.83 o 
  -2   4   9       27.60       25.50      2.34 o 
  -1   4   9       32.53       37.45      2.52 o 
  -1  -5  10        2.27        1.63      1.60 o 
   0  -5  10        5.84        7.34      0.94 o 
   1  -5  10        6.67        3.37      0.50 o 
  -3  -4  10       11.25       12.00      2.73 o 
  -2  -4  10        3.04        5.19      1.78 o 
  -1  -4  10        2.88        3.25      2.44 o 
   0  -4  10        7.80        7.03      0.83 o 
   1  -4  10       28.26       27.28      1.53 o 
   2  -4  10        0.82       -0.86      1.58 o 
   3  -4  10      103.79      102.04      4.27 o 
  -4  -3  10        6.93        8.47      2.55 o 
  -3  -3  10       15.17       14.59      3.11 o 
  -2  -3  10        4.64        4.50      2.49 o 
  -1  -3  10       85.93       91.72      5.65 o 
   0  -3  10       82.08       87.92      2.94 o 
   1  -3  10       25.08       23.92      2.26 o 
   2  -3  10        5.55        4.26      0.61 o 
   3  -3  10       86.71       79.95      4.16 o 
  -4  -2  10       33.63       29.49      3.37 o 
  -3  -2  10       63.63       65.02      4.96 o 
  -2  -2  10       37.27       37.31      2.17 o 
  -1  -2  10       21.98       19.02      7.31 o 
   0  -2  10      401.78      413.18      6.09 o 
   1  -2  10       76.18       82.95      2.38 o 
   2  -2  10        7.43        7.21      0.97 o 
   3  -2  10      337.30      337.89     12.26 o 
   4  -2  10       34.74       34.32      3.59 o 
  -4  -1  10       36.93       42.37      2.75 o 
  -3  -1  10       43.79       38.57      2.86 o 
  -2  -1  10      340.87      341.22      9.31 o 
  -1  -1  10      423.81      407.97      9.36 o 
   0  -1  10      409.87      388.63     10.59 o 
   1  -1  10       26.17       29.68      2.83 o 
   2  -1  10       74.52       74.01      2.96 o 
   3  -1  10       26.68       31.08      1.24 o 
   4  -1  10       69.33       69.98      2.61 o 
  -4   0  10     1164.19     1204.16     26.66 o 
  -3   0  10        8.73        9.60      1.51 o 
  -2   0  10        1.28        0.18      1.04 o 
  -1   0  10       94.76       82.29      4.58 o 
   0   0  10     1064.48     1009.01     22.70 o 
   1   0  10        0.90        1.57      0.47 o 
   2   0  10       13.97       15.49      0.87 o 
   3   0  10       25.16       29.49      3.73 o 
   4   0  10        3.02        5.02      1.10 o 
  -4   1  10       36.85       38.91      3.60 o 
  -3   1  10       43.86       40.51      3.59 o 
  -2   1  10      341.21      343.84      5.85 o 
  -1   1  10      423.78      417.03      5.96 o 
   0   1  10      409.99      392.83      4.95 o 
   1   1  10       26.20       27.16      0.56 o 
   2   1  10       74.52       78.84      4.04 o 
   3   1  10       26.66       24.39      1.42 o 
   4   1  10       69.42       73.39      2.42 o 
  -4   2  10       33.64       29.84      2.00 o 
  -3   2  10       63.68       59.47      2.17 o 
  -2   2  10       37.22       36.59      2.79 o 
  -1   2  10       21.89       23.10      1.69 o 
   0   2  10      401.30      410.85      6.56 o 
   2   2  10        7.43       11.51      3.08 o 
   3   2  10      337.46      328.18      5.29 o 
   4   2  10       34.75       33.97      2.00 o 
  -4   3  10        6.94        5.28      1.53 o 
  -3   3  10       15.17       16.32      1.39 o 
  -2   3  10        4.65        6.07      1.05 o 
  -1   3  10       85.82       92.40      1.62 o 
   0   3  10       82.10       84.44      2.00 o 
   3   3  10       86.74       82.82      8.05 o 
  -3   4  10       11.23        9.79      1.70 o 
  -2   4  10        3.05        4.07      1.59 o 
  -1   4  10        2.87        2.18      1.55 o 
   0  -5  11        5.37        5.79      1.01 o 
  -3  -4  11       15.06       16.32      2.21 o 
  -2  -4  11       11.82        9.39      2.10 o 
  -1  -4  11       11.35       10.71      2.38 o 
   0  -4  11       30.48       30.86      2.17 o 
   1  -4  11       32.41       27.33      3.38 o 
   2  -4  11       15.86       15.38      1.01 o 
  -3  -3  11        6.28        4.41      2.16 o 
  -2  -3  11        7.70        7.48      1.40 o 
  -1  -3  11       18.94       16.83      1.39 o 
   0  -3  11       24.89       24.55      1.73 o 
   1  -3  11       16.65       18.21      1.89 o 
   2  -3  11      180.22      174.62      2.94 o 
   3  -3  11       30.24       31.72      3.15 o 
  -4  -2  11       35.20       32.10      2.70 o 
  -3  -2  11       44.67       48.78      2.56 o 
  -2  -2  11       39.80       33.22      3.03 o 
  -1  -2  11      208.24      206.33      7.45 o 
   0  -2  11      100.22      103.89      2.49 o 
   1  -2  11       67.60       55.56      1.62 o 
   2  -2  11       96.21       97.97      1.58 o 
   3  -2  11      565.28      576.95      8.57 o 
   4  -2  11      124.23      133.18      3.93 o 
  -4  -1  11       42.63       43.97      6.65 o 
  -3  -1  11        0.82        1.24      2.14 o 
  -2  -1  11        4.53        6.43      1.54 o 
  -1  -1  11       43.29       47.99      3.30 o 
   0  -1  11      479.67      491.56     15.39 o 
   1  -1  11      858.75      873.67     18.04 o 
   2  -1  11       61.93       62.42      1.72 o 
   3  -1  11       10.66       13.64      1.51 o 
   4  -1  11       48.29       58.08      3.18 o 
  -4   0  11        3.11        5.65      3.68 o 
  -3   0  11        3.90        7.68      2.54 o 
  -2   0  11      183.97      186.05      3.70 o 
  -1   0  11     1819.95     1903.22     49.18 o 
   0   0  11      130.23      117.18      2.44 o 
   1   0  11      207.99      226.24      3.23 o 
   2   0  11      380.71      371.03      5.45 o 
   3   0  11        0.16        3.30      0.77 o 
   4   0  11        2.61        2.33      1.11 o 
  -4   1  11       42.53       45.32      2.66 o 
  -3   1  11        0.83        1.20      1.33 o 
  -2   1  11        4.53        6.85      1.93 o 
  -1   1  11       43.23       51.44      1.95 o 
   0   1  11      479.50      501.13      7.04 o 
   1   1  11      858.22      861.49     11.80 o 
   2   1  11       61.97       61.95      2.12 o 
   3   1  11       10.59       13.48      1.03 o 
   4   1  11       48.36       53.41      3.46 o 
  -4   2  11       35.21       32.42      2.05 o 
  -3   2  11       44.63       44.60      1.88 o 
  -2   2  11       39.70       39.95      1.79 o 
  -1   2  11      208.11      203.73      2.97 o 
   0   2  11      100.12      104.93      1.97 o 
   2   2  11       95.92      100.30      3.94 o 
   3   2  11      565.16      566.35      8.83 o 
   4   2  11      124.24      130.25      4.36 o 
  -3   3  11        6.27        6.23      1.52 o 
  -2   3  11        7.68        5.71      1.64 o 
  -1   3  11       18.93       19.64      1.31 o 
   0   3  11       24.81       27.92      1.21 o 
   3   3  11       30.40       24.60      3.70 o 
  -3   4  11       15.03       15.81      2.31 o 
  -2   4  11       11.82       11.57      1.22 o 
  -1   4  11       11.32       12.92      3.11 o 
   0  -5  12        7.36        3.62      0.90 o 
  -2  -4  12       23.81       27.28      2.54 o 
  -1  -4  12        5.00        4.12      1.42 o 
   0  -4  12        3.81        3.64      0.85 o 
   1  -4  12       27.10       32.04      3.74 o 
   2  -4  12        3.15        1.15      1.58 o 
  -3  -3  12       26.88       29.19      2.29 o 
  -2  -3  12       14.89       12.30      1.63 o 
  -1  -3  12       37.44       42.07      3.08 o 
   0  -3  12       63.18       67.51      3.27 o 
   1  -3  12        3.97        4.46      1.52 o 
   2  -3  12       30.70       30.69      1.09 o 
   3  -3  12       67.17       67.83      2.85 o 
  -4  -2  12       17.80       18.85      2.44 o 
  -3  -2  12      121.72      124.51     12.97 o 
  -2  -2  12       79.79       72.37      2.89 o 
  -1  -2  12        9.40        8.25      1.06 o 
   0  -2  12      114.45      123.49      2.87 o 
   1  -2  12       22.12       19.48      1.61 o 
   2  -2  12       60.03       64.37      2.55 o 
   3  -2  12      519.18      528.59      8.69 o 
   4  -2  12       38.24       39.08      2.00 o 
  -4  -1  12      211.76      209.86     11.75 o 
  -3  -1  12      280.18      257.97     11.18 o 
  -2  -1  12      127.84      135.22      3.15 o 
  -1  -1  12       43.31       44.84      2.38 o 
   0  -1  12       45.48       42.67      4.37 o 
   1  -1  12     1365.66     1451.88     37.19 o 
   2  -1  12       71.94       77.02      2.65 o 
   3  -1  12        5.99        9.25      1.04 o 
   4  -1  12       48.56       58.14      1.84 o 
  -4   0  12       15.25       14.23      2.75 o 
  -3   0  12        3.33        3.02      1.62 o 
  -2   0  12     1154.03     1246.72     21.34 o 
  -1   0  12       32.22       29.30      1.58 o 
   0   0  12       43.80       40.98      1.19 o 
   1   0  12       34.37       36.30      1.42 o 
   2   0  12      502.34      519.39      6.92 o 
   3   0  12        8.80        8.31      1.12 o 
   4   0  12        0.26        0.61      0.97 o 
  -4   1  12      212.00      212.47      4.69 o 
  -3   1  12      280.21      266.99     11.80 o 
  -2   1  12      127.71      134.41      3.05 o 
  -1   1  12       43.54       47.30      3.54 o 
   0   1  12       45.38       43.97      2.56 o 
   1   1  12     1365.38     1477.61     29.08 o 
   2   1  12       71.89       78.81      1.38 o 
   3   1  12        6.00       10.03      1.39 o 
   4   1  12       48.63       53.53      3.61 o 
  -4   2  12       17.81       17.26      1.80 o 
  -3   2  12      121.69      123.25      3.37 o 
  -2   2  12       79.67       70.47      2.39 o 
  -1   2  12        9.44        9.14      1.25 o 
   0   2  12      114.86      121.14      2.25 o 
   2   2  12       60.06       65.79      3.42 o 
   3   2  12      519.28      480.54     22.06 o 
   4   2  12       38.27       41.51      5.25 o 
  -3   3  12       26.90       25.54      1.89 o 
  -2   3  12       14.85       14.61      1.25 o 
  -1   3  12       37.47       36.93      1.07 o 
   0   3  12       63.11       65.79      2.63 o 
   3   3  12       67.24       64.96      4.80 o 
  -2   4  12       23.77       24.33      1.49 o 
  -1   4  12        4.99        3.42      1.55 o 
  -2  -4  13        4.19        6.28      3.99 o 
  -1  -4  13       15.12       16.91      2.80 o 
   0  -4  13        6.68        6.21      0.87 o 
   1  -4  13       25.35       33.48      2.09 o 
   2  -4  13        5.14        4.41      2.14 o 
  -3  -3  13       14.91       12.33      1.99 o 
  -2  -3  13       16.14       18.31      2.18 o 
  -1  -3  13       47.04       43.50      1.88 o 
   0  -3  13       39.76       40.35      1.82 o 
   1  -3  13       19.46       20.08      2.00 o 
   2  -3  13       36.51       36.96      3.26 o 
   3  -3  13       19.41       19.31      1.16 o 
  -4  -2  13        2.42        0.81      1.73 o 
  -3  -2  13      183.55      182.35     12.52 o 
  -2  -2  13       83.97       79.08      2.68 o 
  -1  -2  13       85.55       87.28      9.92 o 
   0  -2  13       19.23       15.73      1.47 o 
   1  -2  13       83.88       81.68      2.44 o 
   2  -2  13       47.31       52.94      1.36 o 
   3  -2  13       70.16       68.02      5.34 o 
   4  -2  13       14.03       15.03      1.92 o 
  -4  -1  13      294.44      290.28     17.05 o 
  -3  -1  13      399.86      389.44     12.32 o 
  -2  -1  13       62.75       71.09      3.90 o 
  -1  -1  13      265.09      261.24      4.25 o 
   0  -1  13      322.48      335.80     13.80 o 
   1  -1  13      146.62      156.35     11.42 o 
   2  -1  13        6.69        9.52      1.01 o 
   3  -1  13       57.76       59.25      2.12 o 
   4  -1  13       21.98       22.43      3.38 o 
  -4   0  13        1.09        0.68      1.51 o 
  -3   0  13        0.13        0.43      1.69 o 
  -2   0  13       85.85       85.72      2.66 o 
  -1   0  13     3033.32     3289.49     70.74 o 
   0   0  13       33.78       25.35      2.09 o 
   1   0  13        8.79       24.68      2.90 o 
   2   0  13      391.68      380.54      5.89 o 
   3   0  13       96.93       73.15     20.21 o 
   4   0  13        0.68        0.86      1.35 o 
  -4   1  13      294.28      278.49      8.34 o 
  -3   1  13      399.73      384.69      7.80 o 
  -2   1  13       62.85       62.52      2.45 o 
  -1   1  13      264.67      258.25      4.21 o 
   0   1  13      322.31      345.72      5.15 o 
   1   1  13      146.54      158.03      1.95 o 
   2   1  13        6.72        5.13      1.06 o 
   3   1  13       57.81       58.68      1.70 o 
   4   1  13       21.98       26.51      3.84 o 
  -4   2  13        2.44        2.00      1.62 o 
  -3   2  13      183.41      178.33      4.63 o 
  -2   2  13       83.89       78.48      3.89 o 
  -1   2  13       85.65       83.55      1.80 o 
   0   2  13       19.20       16.65      1.62 o 
   3   2  13       70.09       54.43      3.13 o 
   4   2  13       14.04       12.95      1.13 o 
  -3   3  13       14.89       14.80      1.43 o 
  -2   3  13       16.25       14.73      1.30 o 
  -1   3  13       47.05       47.63      1.24 o 
   0   3  13       39.70       43.64      1.42 o 
   3   3  13       19.41       15.62      3.39 o 
  -2   4  13        4.21        4.13      1.07 o 
  -1   4  13       15.15       19.14      2.11 o 
  -2  -4  14       62.79       58.80      4.49 o 
  -1  -4  14       18.21       14.78      2.13 o 
   0  -4  14        2.66        2.31      0.79 o 
   1  -4  14        0.96        0.30      1.24 o 
   2  -4  14        5.04        4.39      1.66 o 
  -3  -3  14       11.70       12.26      1.99 o 
  -2  -3  14       12.58        7.70      2.40 o 
  -1  -3  14       13.83       13.03      1.90 o 
   0  -3  14        1.07        1.35      2.06 o 
   1  -3  14       37.46       39.13      2.56 o 
   2  -3  14       23.15       22.00      1.89 o 
   3  -3  14       15.41       13.33      1.03 o 
  -4  -2  14        1.14        1.88      2.21 o 
  -3  -2  14       32.56       31.47      3.78 o 
  -2  -2  14      106.94       99.51      3.06 o 
  -1  -2  14       13.83       16.34      1.27 o 
   0  -2  14      135.26      151.06      7.39 o 
   1  -2  14       11.22        9.89      2.61 o 
   2  -2  14       12.15       10.84      1.24 o 
   3  -2  14        2.57        2.85      0.85 o 
   4  -2  14       14.42       11.75      5.33 o 
  -4  -1  14      191.94      181.05      5.79 o 
  -3  -1  14      236.79      232.09      5.50 o 
  -2  -1  14       25.66       29.75      1.85 o 
  -1  -1  14      174.64      174.87      3.28 o 
   0  -1  14       14.47       17.45      0.97 o 
   1  -1  14      163.47      160.41      2.99 o 
   2  -1  14        5.74        6.31      0.92 o 
   3  -1  14       19.01       18.75      1.41 o 
   4  -1  14      227.70      246.95      5.74 o 
  -4   0  14        0.20       -1.08      1.96 o 
  -3   0  14       18.64       17.41      1.95 o 
  -2   0  14       74.57       83.13      2.99 o 
  -1   0  14        0.05       -2.63      2.63 o 
   0   0  14      203.57      180.51      4.23 o 
   1   0  14        1.69        2.48      0.63 o 
   2   0  14      290.77      291.32      3.17 o 
   3   0  14        1.27       -0.78      0.78 o 
   4   0  14       62.99       67.05      2.59 o 
  -4   1  14      192.17      185.61     12.20 o 
  -3   1  14      236.72      226.55      5.53 o 
  -2   1  14       25.60       31.16      2.20 o 
  -1   1  14      174.40      167.63      3.82 o 
   0   1  14       14.44       17.37      1.62 o 
   1   1  14      163.55      161.14      2.04 o 
   2   1  14        5.74        4.70      0.98 o 
   3   1  14       19.00       29.59      5.37 o 
   4   1  14      227.71      252.72      5.32 o 
  -4   2  14        1.13        2.12      1.86 o 
  -3   2  14       32.51       26.85      2.34 o 
  -2   2  14      106.87       99.10      2.84 o 
  -1   2  14       13.80       13.70      1.32 o 
   0   2  14      135.10      136.12     76.77 o 
   3   2  14        2.58        1.53      1.35 o 
   4   2  14       14.44       14.30      1.08 o 
  -3   3  14       11.73       11.53      1.39 o 
  -2   3  14       12.56       12.76      1.35 o 
  -1   3  14       13.87       15.84      1.55 o 
   0   3  14        1.07        1.80      1.17 o 
  -2   4  14       62.73       60.02      4.52 o 
  -1   4  14       18.16       19.76      3.46 o 
  -2  -4  15        1.30        2.85      1.55 o 
  -1  -4  15       10.43       10.84      1.48 o 
   0  -4  15       20.56       22.29      1.23 o 
   1  -4  15       24.94       19.40      1.94 o 
   2  -4  15        1.93        2.22      1.81 o 
  -3  -3  15       11.81       11.34      2.47 o 
  -2  -3  15      239.14      251.76      6.80 o 
  -1  -3  15       21.13       27.93      2.52 o 
   0  -3  15       14.24       13.16      0.92 o 
   1  -3  15        9.60        7.76      1.88 o 
   2  -3  15       14.83       14.11      1.91 o 
   3  -3  15        7.47        3.96      1.54 o 
  -4  -2  15       34.69       34.48      4.42 o 
  -3  -2  15      106.08      101.35      4.76 o 
  -2  -2  15       83.98       80.20      2.96 o 
  -1  -2  15       67.40       67.45      2.12 o 
   0  -2  15       66.24       69.21      2.02 o 
   1  -2  15      368.04      371.80      8.98 o 
   2  -2  15       39.04       45.85      2.43 o 
   3  -2  15        4.88        6.36      1.27 o 
   4  -2  15        3.43        2.71      1.20 o 
  -4  -1  15        9.40        8.73      2.24 o 
  -3  -1  15        7.42        6.41      1.72 o 
  -2  -1  15       83.27       75.32      4.58 o 
  -1  -1  15      501.06      512.96      8.88 o 
   0  -1  15      514.38      555.33      8.67 o 
   1  -1  15       30.68       26.75      2.66 o 
   2  -1  15      177.40      187.44      3.47 o 
   3  -1  15      215.29      217.46      4.00 o 
   4  -1  15      133.28      121.24     37.15 o 
  -4   0  15        9.13        9.68      2.47 o 
  -3   0  15        2.91        3.80      1.84 o 
  -2   0  15        0.24        1.86      2.28 o 
  -1   0  15        0.30       -0.55      1.03 o 
   0   0  15       13.21       10.41      0.90 o 
   1   0  15      700.16      680.45     10.21 o 
   2   0  15      251.77      250.52      3.49 o 
   3   0  15      214.41      231.11      4.03 o 
   4   0  15        0.05       -0.02      1.26 o 
  -4   1  15        9.39        7.25      2.95 o 
  -3   1  15        7.39        3.92      1.63 o 
  -2   1  15       83.49       78.37      4.96 o 
  -1   1  15      501.35      510.33      8.19 o 
   0   1  15      514.14      538.97      9.36 o 
   1   1  15       30.77       25.65      3.16 o 
   2   1  15      177.32      182.43      2.70 o 
   3   1  15      215.08      213.50      4.28 o 
   4   1  15      133.24      138.47      4.62 o 
  -4   2  15       34.64       37.70      2.68 o 
  -3   2  15      106.18      106.96      2.90 o 
  -2   2  15       84.03       84.88      2.24 o 
  -1   2  15       67.36       66.96      1.97 o 
   0   2  15       66.18       65.69     23.58 o 
   1   2  15      367.58      345.86      4.84 o 
   3   2  15        4.91        7.39      2.35 o 
   4   2  15        3.42        1.17      0.57 o 
  -3   3  15       11.82       11.41      1.70 o 
  -2   3  15      238.74      239.95      5.60 o 
  -1   3  15       21.06       22.61      1.19 o 
   0   3  15       14.19       18.42      1.73 o 
  -2   4  15        1.29        2.93      1.30 o 
  -1   4  15       10.42       10.81      3.21 o 
  -2  -4  16       54.04       53.57      3.59 o 
  -1  -4  16       21.83       24.19      3.13 o 
   0  -4  16       11.22        9.60      1.28 o 
   1  -4  16        0.08       -1.52      1.52 o 
   2  -4  16        0.99        0.95      1.50 o 
  -3  -3  16        0.70        1.92      2.35 o 
  -2  -3  16      327.87      322.84     16.26 o 
  -1  -3  16      196.94      206.86      8.02 o 
   0  -3  16        0.59        0.28      0.62 o 
   1  -3  16       25.55       28.00      2.51 o 
   2  -3  16        7.56        8.14      1.79 o 
   3  -3  16       14.22       12.14      0.89 o 
  -4  -2  16       27.68       26.48      7.90 o 
  -3  -2  16      298.69      287.32      7.18 o 
  -2  -2  16      390.08      384.79     14.94 o 
  -1  -2  16        7.20       12.04      3.14 o 
   0  -2  16      100.31      107.98      6.25 o 
   1  -2  16       91.30       86.21      4.09 o 
   2  -2  16        0.88       -0.25      1.59 o 
   3  -2  16        2.21        5.88      1.87 o 
  -4  -1  16        9.32        6.56      2.21 o 
  -3  -1  16        2.41        6.73      2.78 o 
  -2  -1  16       43.85       41.89      3.14 o 
  -1  -1  16      125.88      142.60      3.07 o 
   0  -1  16      216.63      219.78      5.61 o 
   1  -1  16      101.76       98.92      2.34 o 
   2  -1  16        1.07       -0.14      0.55 o 
   3  -1  16        6.45        5.24      1.05 o 
   4  -1  16       38.30       40.51      2.83 o 
  -4   0  16        9.04       12.30      2.95 o 
  -3   0  16       63.12       62.35     11.28 o 
  -2   0  16       24.28       26.60      3.06 o 
  -1   0  16        7.59        9.19      1.90 o 
   0   0  16        4.41        3.31      0.97 o 
   1   0  16       94.58      100.71      1.90 o 
   2   0  16      112.60      120.00      1.83 o 
   3   0  16       34.29       31.16      1.61 o 
   4   0  16        2.44        1.92      1.57 o 
  -4   1  16        9.27        9.46      2.11 o 
  -3   1  16        2.40        1.83      2.76 o 
  -2   1  16       43.86       37.72      2.30 o 
  -1   1  16      125.84      140.40      3.08 o 
   0   1  16      216.64      220.07      4.90 o 
   1   1  16      101.77       94.79      2.26 o 
   2   1  16        1.06        0.70      0.52 o 
   3   1  16        6.42        6.83      1.07 o 
   4   1  16       38.30       37.77      2.77 o 
  -4   2  16       27.69       23.40      2.11 o 
  -3   2  16      298.80      292.38      6.00 o 
  -2   2  16      390.33      383.27      5.62 o 
  -1   2  16        7.17        9.05      0.75 o 
   0   2  16      100.30      109.66      6.24 o 
   1   2  16       91.34       95.22      1.76 o 
   3   2  16        2.21        4.15      2.21 o 
  -3   3  16        0.69       -0.04      1.06 o 
  -2   3  16      327.86      326.30      5.77 o 
  -1   3  16      196.90      205.43      3.01 o 
   0   3  16        0.58        0.97      0.76 o 
  -2   4  16       54.06       53.91      2.38 o 
  -1   4  16       21.79       23.74      2.35 o 
  -2  -4  17        2.17        3.08      1.56 o 
  -1  -4  17       17.55       15.56      2.46 o 
   0  -4  17       38.05       35.42      2.13 o 
   1  -4  17       30.96       24.42      2.21 o 
   2  -4  17        2.81        4.20      1.77 o 
  -3  -3  17       13.77       12.88      2.79 o 
  -2  -3  17      114.80      112.09      4.90 o 
  -1  -3  17       43.33       49.47      3.56 o 
   0  -3  17        7.32        6.84      1.28 o 
   1  -3  17       15.82       19.76      2.07 o 
   2  -3  17        2.80        0.93      1.28 o 
   3  -3  17        9.37        6.20      1.63 o 
  -3  -2  17      150.56      144.62      5.74 o 
  -2  -2  17       81.41       85.01      3.05 o 
  -1  -2  17        1.87        2.01      1.18 o 
   0  -2  17       35.08       37.68      1.78 o 
   1  -2  17      108.21      111.73      6.05 o 
   2  -2  17        2.73        1.14      1.21 o 
   3  -2  17        3.80        3.32      1.27 o 
  -4  -1  17        0.27        4.37      2.00 o 
  -3  -1  17       17.22       19.95      2.58 o 
  -2  -1  17       57.72       60.25      3.09 o 
  -1  -1  17      108.69      115.37      2.86 o 
   0  -1  17      133.34      143.06      3.59 o 
   1  -1  17       60.81       63.43      2.32 o 
   2  -1  17       11.12       12.81      1.33 o 
   3  -1  17       98.38       94.78      2.24 o 
   4  -1  17       16.10       15.04      1.60 o 
  -4   0  17        6.85        5.04      2.14 o 
  -3   0  17       10.75        8.51      1.84 o 
  -2   0  17       12.72       12.50      1.61 o 
  -1   0  17       39.55       40.83      5.39 o 
   0   0  17       29.74       26.69      1.53 o 
   1   0  17        2.48        1.21      0.66 o 
   2   0  17      109.09      102.94      2.00 o 
   3   0  17        2.27        2.23      0.84 o 
   4   0  17       26.50       23.77      2.24 o 
  -4   1  17        0.27       -1.24      2.73 o 
  -3   1  17       17.25       18.64      2.58 o 
  -2   1  17       57.73       58.42      2.47 o 
  -1   1  17      108.71      113.23      2.76 o 
   0   1  17      133.25      143.27      5.39 o 
   1   1  17       60.86       59.79      1.24 o 
   2   1  17       11.12       10.45      0.55 o 
   3   1  17       98.40       99.44      2.07 o 
   4   1  17       16.13       20.54      3.21 o 
  -3   2  17      150.75      141.16      4.52 o 
  -2   2  17       81.52       81.86      2.39 o 
  -1   2  17        1.87        2.28      0.59 o 
   0   2  17       34.96       32.44      1.70 o 
   1   2  17      108.20      108.98      2.25 o 
  -3   3  17       13.82       12.55      1.92 o 
  -2   3  17      114.90      116.89      2.72 o 
  -1   3  17       43.24       46.21      2.89 o 
   0   3  17        7.36        6.46      1.62 o 
  -2   4  17        2.19        1.07      1.27 o 
  -1   4  17       17.57       25.60      2.45 o 
   0   4  17       38.10       33.62      1.59 o 
  -1  -4  18      200.20      204.06      7.28 o 
   0  -4  18       16.46       17.64      1.11 o 
   1  -4  18       27.81       32.38      2.71 o 
  -3  -3  18      168.26      179.70      5.72 o 
  -2  -3  18      169.55      179.19      6.63 o 
  -1  -3  18      181.85      190.18      4.38 o 
   0  -3  18       11.19       10.94      3.68 o 
   1  -3  18       76.38       75.65     10.16 o 
   2  -3  18       20.47       19.72      2.00 o 
   3  -3  18        5.86        4.75      1.70 o 
  -3  -2  18       52.25       54.23      3.13 o 
  -2  -2  18       28.20       31.78      5.17 o 
  -1  -2  18        8.90        9.92      1.48 o 
   0  -2  18       21.37       27.01      4.32 o 
   1  -2  18        1.03       -1.17      1.17 o 
   2  -2  18       18.52       26.34      3.82 o 
   3  -2  18       11.47       10.81      1.22 o 
  -4  -1  18        8.65        6.44      2.60 o 
  -3  -1  18        3.65        4.93      1.75 o 
  -2  -1  18       31.64       24.82      2.05 o 
  -1  -1  18       30.28       33.04      3.40 o 
   0  -1  18       68.95       68.57      2.57 o 
   1  -1  18       70.68       73.50      2.25 o 
   2  -1  18       25.50       28.24      1.53 o 
   3  -1  18        9.82        6.95      1.24 o 
   4  -1  18       22.59       20.91      2.36 o 
  -4   0  18        0.84        1.55      2.25 o 
  -3   0  18       52.29       50.59      2.90 o 
  -2   0  18       55.54       56.84      2.48 o 
  -1   0  18       77.25       79.01      2.76 o 
   0   0  18        0.13        1.69      0.84 o 
   1   0  18       79.73       78.54      1.76 o 
   2   0  18       56.80       55.57      1.79 o 
   3   0  18       14.88       16.23      1.06 o 
   4   0  18       40.00       38.48      2.26 o 
  -4   1  18        8.66        5.58      2.80 o 
  -3   1  18        3.67        5.17      1.74 o 
  -2   1  18       31.62       30.84      2.57 o 
  -1   1  18       30.28       31.81      1.99 o 
   0   1  18       68.80       67.81      2.02 o 
   1   1  18       70.56       70.53      1.49 o 
   2   1  18       25.46       27.55      2.11 o 
   3   1  18        9.92       11.68      2.42 o 
   4   1  18       22.64       24.87      2.71 o 
  -3   2  18       52.16       52.40      9.23 o 
  -2   2  18       28.11       28.13      3.48 o 
  -1   2  18        8.83        9.95      1.75 o 
   0   2  18       21.40       23.11      1.03 o 
   1   2  18        1.04       -0.10      0.76 o 
  -3   3  18      168.28      179.43      5.22 o 
  -2   3  18      169.56      176.69      6.57 o 
  -1   3  18      181.95      191.37      5.05 o 
   0   3  18       11.16        8.78      1.07 o 
  -1   4  18      200.22      231.88      9.64 o 
   0   4  18       16.47       20.11      2.21 o 
  -1  -4  19       42.50       40.24      3.87 o 
   0  -4  19       69.01       66.97      4.70 o 
   1  -4  19        0.39       -1.62      2.06 o 
  -3  -3  19        5.65        2.06      2.42 o 
  -2  -3  19      282.12      292.78      7.76 o 
  -1  -3  19       41.93       43.26      5.96 o 
   0  -3  19       27.96       25.74      3.04 o 
   1  -3  19      123.78      116.71      4.10 o 
   2  -3  19       32.78       29.58      3.18 o 
  -3  -2  19       48.67       41.86      8.55 o 
  -2  -2  19       43.19       47.78      3.58 o 
  -1  -2  19       17.54       18.05      3.70 o 
   0  -2  19       96.98       95.68      3.63 o 
   1  -2  19       37.10       38.34      2.54 o 
   2  -2  19        1.37        1.25      1.23 o 
   3  -2  19       24.84       20.37      1.52 o 
  -4  -1  19        8.14        9.61      2.76 o 
  -3  -1  19       15.06       15.03      2.16 o 
  -2  -1  19       18.22       20.11      3.21 o 
  -1  -1  19       43.01       49.45      2.51 o 
   0  -1  19       90.15       90.95      3.08 o 
   1  -1  19       51.23       51.23      4.35 o 
   2  -1  19        0.94        0.34      0.94 o 
   3  -1  19       36.98       38.47      1.57 o 
  -4   0  19       11.95       11.25      2.46 o 
  -3   0  19       15.73       17.82      2.22 o 
  -2   0  19        2.74        1.97      1.65 o 
  -1   0  19        0.78        1.57      1.82 o 
   0   0  19       72.22       73.97      2.36 o 
   1   0  19        0.08        1.57      0.94 o 
   2   0  19       26.63       31.42      1.43 o 
   3   0  19       38.97       38.97      2.90 o 
   4   0  19       53.46       58.48      3.05 o 
  -4   1  19        8.16        6.26      3.90 o 
  -3   1  19       15.10       13.32      2.15 o 
  -2   1  19       18.25       19.26      3.21 o 
  -1   1  19       43.03       43.97      2.44 o 
   0   1  19       90.25       91.21      2.30 o 
   1   1  19       51.28       49.07      1.33 o 
   2   1  19        0.93        0.64      0.48 o 
   3   1  19       36.97       35.61      1.95 o 
  -3   2  19       48.68       47.45      2.45 o 
  -2   2  19       43.21       47.26      2.57 o 
  -1   2  19       17.53       17.78      2.07 o 
   0   2  19       97.02       90.18      3.06 o 
   1   2  19       37.08       35.24      1.07 o 
  -3   3  19        5.66        4.25      1.70 o 
  -2   3  19      282.36      296.07      6.54 o 
  -1   3  19       42.01       44.55      1.70 o 
   0   3  19       27.94       26.64      2.38 o 
  -1   4  19       42.48       51.07      3.18 o 
   0   4  19       69.07       62.61      2.11 o 
  -1  -4  20       77.46       80.31     12.94 o 
   0  -4  20       78.85       78.91      2.06 o 
   1  -4  20        2.33        2.19      2.10 o 
  -2  -3  20       26.65       21.61      2.69 o 
  -1  -3  20       42.66       45.93      2.98 o 
   0  -3  20       13.37       13.73      1.15 o 
   1  -3  20       13.41       10.07      3.13 o 
   2  -3  20       27.68       23.27      2.29 o 
  -3  -2  20        9.98        8.53      2.15 o 
  -2  -2  20      127.31      135.94      8.31 o 
  -1  -2  20      421.39      419.56     16.86 o 
   0  -2  20       43.88       42.76      2.22 o 
   1  -2  20       16.91       16.69      1.79 o 
   2  -2  20       11.32        8.89      1.41 o 
   3  -2  20        1.92        3.56      1.85 o 
  -3  -1  20       10.16       10.34      2.06 o 
  -2  -1  20       19.94       22.68      2.04 o 
  -1  -1  20       12.30       10.82      1.39 o 
   0  -1  20      157.42      153.87      4.65 o 
   1  -1  20        2.83        6.03      1.37 o 
   2  -1  20       28.86       34.40      2.55 o 
   3  -1  20       60.07       64.73      1.96 o 
  -4   0  20        8.38        6.62      2.30 o 
  -3   0  20       11.25        7.67      1.95 o 
  -2   0  20        0.66        0.27      1.21 o 
  -1   0  20      111.34      120.91      5.25 o 
   0   0  20        0.55        2.05      1.14 o 
   1   0  20        0.14       -0.58      1.18 o 
   2   0  20        0.40        1.61      0.78 o 
   3   0  20        0.33        1.41      0.80 o 
  -3   1  20       10.20        9.11      2.46 o 
  -2   1  20       19.95       20.40      2.02 o 
  -1   1  20       12.29        7.16      2.28 o 
   0   1  20      157.51      162.27      3.27 o 
   1   1  20        2.82        4.10      0.60 o 
   2   1  20       28.83       32.00      0.97 o 
   3   1  20       60.16       61.18      3.18 o 
  -3   2  20        9.94       13.14      1.94 o 
  -2   2  20      127.37      131.15      4.10 o 
  -1   2  20      421.74      426.67     11.04 o 
   0   2  20       43.94       40.23      1.76 o 
   1   2  20       16.95       17.66      1.52 o 
  -2   3  20       26.71       23.32      3.12 o 
  -1   3  20       42.66       43.31      1.15 o 
   0   3  20       13.38       13.99      1.28 o 
  -1   4  20       77.42       87.14      4.04 o 
   0   4  20       78.80       78.47      2.35 o 
   0  -4  21       21.02       21.81      1.13 o 
  -2  -3  21      165.91      171.23      5.66 o 
  -1  -3  21       50.56       59.40      2.49 o 
   0  -3  21       47.24       44.66      8.57 o 
   1  -3  21       61.09       51.20      9.12 o 
   2  -3  21       15.71       11.94      3.98 o 
  -3  -2  21        7.85        4.83      3.61 o 
  -2  -2  21      168.51      181.07      5.61 o 
  -1  -2  21      424.02      435.39      9.99 o 
   0  -2  21       60.83       65.40      2.08 o 
   1  -2  21        5.65        5.59      1.50 o 
   2  -2  21        7.02        9.04      1.44 o 
   3  -2  21       26.15       31.21      2.94 o 
  -3  -1  21       39.65       36.77      2.92 o 
  -2  -1  21        9.82       12.27      1.95 o 
  -1  -1  21       57.40       50.46      2.24 o 
   0  -1  21       36.97       36.17      2.18 o 
   1  -1  21        3.11        3.17      1.13 o 
   2  -1  21        4.64        5.08      1.18 o 
   3  -1  21        1.86        1.95      1.07 o 
  -3   0  21       81.33       79.63      3.92 o 
  -2   0  21       18.95       16.41      1.94 o 
  -1   0  21       21.91       20.81      4.65 o 
   0   0  21       33.78       34.30      1.67 o 
   1   0  21      137.46      136.09      3.18 o 
   2   0  21       12.47       17.56      1.47 o 
   3   0  21       10.80       11.13      1.24 o 
  -3   1  21       39.64       39.87      4.54 o 
  -2   1  21        9.84       14.22      1.87 o 
  -1   1  21       57.35       49.89      2.74 o 
   0   1  21       37.06       38.01      1.73 o 
   1   1  21        3.10        3.43      0.97 o 
   2   1  21        4.65        3.41      0.63 o 
   3   1  21        1.87        0.31      1.11 o 
  -3   2  21        7.92        2.98      1.37 o 
  -2   2  21      168.35      173.63      5.03 o 
  -1   2  21      423.85      443.66     13.58 o 
   0   2  21       60.66       59.14      2.73 o 
   1   2  21        5.69        4.39      0.79 o 
  -2   3  21      165.86      175.04      4.10 o 
  -1   3  21       50.65       54.95      2.88 o 
   0   3  21       47.22       42.74      1.90 o 
   0   4  21       21.00       19.69      2.31 o 
  -2  -3  22        4.77        4.51      3.51 o 
  -1  -3  22        6.02        5.38      1.40 o 
   0  -3  22       19.20       20.07      2.12 o 
   1  -3  22       14.43       11.19      2.11 o 
   2  -3  22        5.15        5.11      2.75 o 
  -3  -2  22        0.74        3.60      2.39 o 
  -2  -2  22      148.38      141.24      5.06 o 
  -1  -2  22      380.03      389.54     14.25 o 
   0  -2  22        4.51        3.58      1.45 o 
   1  -2  22       26.65       30.45      4.23 o 
   2  -2  22        8.34        7.64      1.55 o 
   3  -2  22        2.84        3.67      1.66 o 
  -3  -1  22       54.93       51.85      3.35 o 
  -2  -1  22        3.29        4.63      1.52 o 
  -1  -1  22       43.25       44.63      2.55 o 
   0  -1  22       49.24       49.22      1.95 o 
   1  -1  22        5.83        6.86      1.29 o 
   2  -1  22        4.90        5.70      1.08 o 
   3  -1  22       18.13       15.21      1.83 o 
  -3   0  22       10.91        7.30      2.31 o 
  -2   0  22        3.05        2.27      1.85 o 
  -1   0  22      108.72      109.64      5.05 o 
   0   0  22        0.10        1.53      1.23 o 
   1   0  22       81.50       82.08      3.47 o 
   2   0  22       11.60       12.16      1.11 o 
   3   0  22        3.68        2.33      1.04 o 
  -3   1  22       54.95       56.80      3.26 o 
  -2   1  22        3.29        0.56      1.52 o 
  -1   1  22       43.38       45.64      2.75 o 
   0   1  22       49.24       51.80      2.00 o 
   1   1  22        5.83        6.82      0.81 o 
   2   1  22        4.88        4.24      0.71 o 
   3   1  22       18.18       18.84      1.06 o 
  -3   2  22        0.73        1.98      1.30 o 
  -2   2  22      148.47      144.70      9.61 o 
  -1   2  22      380.29      399.51      8.05 o 
   0   2  22        4.53        3.51      0.54 o 
   1   2  22       26.63       27.05      1.31 o 
   2   2  22        8.37        2.85      0.40 o 
  -2   3  22        4.79        3.98      1.08 o 
  -1   3  22        6.04        5.24      0.92 o 
   0   3  22       19.23       23.74      2.66 o 
  -2  -3  23       21.27       26.36      6.70 o 
  -1  -3  23       33.98       33.55      2.70 o 
   0  -3  23        1.51        1.99      0.92 o 
   1  -3  23        5.54        6.04      2.39 o 
  -3  -2  23        0.18       -0.11      1.74 o 
  -2  -2  23        3.96        6.11      1.71 o 
  -1  -2  23        4.43        3.14      1.97 o 
   0  -2  23       11.89       15.41      1.90 o 
   1  -2  23       57.63       55.34      2.76 o 
   2  -2  23       60.80       61.23      2.42 o 
  -3  -1  23        7.25        7.34      2.57 o 
  -2  -1  23        5.88        4.73      1.68 o 
  -1  -1  23      217.47      222.04      5.79 o 
   0  -1  23      225.78      211.69      7.17 o 
   1  -1  23        2.81        4.52      1.23 o 
   2  -1  23        3.05        4.63      1.18 o 
   3  -1  23       29.22       30.28      1.84 o 
  -3   0  23        1.73        1.69      2.20 o 
  -2   0  23       40.50       43.14      3.97 o 
  -1   0  23       38.92       38.84      2.68 o 
   0   0  23       16.79       17.74      2.68 o 
   1   0  23      119.98      125.95      4.20 o 
   2   0  23        2.17        1.50      0.77 o 
   3   0  23       13.60       19.33      2.02 o 
  -3   1  23        7.26        9.56      2.16 o 
  -2   1  23        5.84        5.68      2.04 o 
  -1   1  23      217.51      225.35      6.01 o 
   0   1  23      225.79      223.88      4.63 o 
   1   1  23        2.80        3.03      1.28 o 
   2   1  23        3.06        2.00      0.68 o 
   3   1  23       29.23       29.24      1.55 o 
  -3   2  23        0.18        0.19      1.28 o 
  -2   2  23        3.94        4.39      2.00 o 
  -1   2  23        4.42        7.32      1.59 o 
   0   2  23       11.88       12.36      2.40 o 
   1   2  23       57.64       54.32      1.87 o 
   2   2  23       60.88       44.18      1.01 o 
  -2   3  23       21.30       19.04      1.63 o 
  -1   3  23       33.94       36.47      2.81 o 
   0   3  23        1.50       -0.17      1.04 o 
  -1  -3  24       15.74       11.48      1.78 o 
   0  -3  24        0.30        3.03      1.34 o 
   1  -3  24       39.00       43.49      4.73 o 
  -2  -2  24       11.64       12.39      2.03 o 
  -1  -2  24       22.83       29.56      2.30 o 
   0  -2  24        7.98        9.34      1.74 o 
   1  -2  24       27.00       20.04      2.20 o 
   2  -2  24       57.86       52.97      2.34 o 
  -3  -1  24        1.15        0.81      2.16 o 
  -2  -1  24       54.87       49.28      3.61 o 
  -1  -1  24      263.13      270.40      7.24 o 
   0  -1  24      336.88      347.77      7.77 o 
   1  -1  24       44.66       48.50      4.54 o 
   2  -1  24       24.42       24.64      1.75 o 
   3  -1  24        4.53        3.76      1.39 o 
  -3   0  24       25.73       18.97      2.73 o 
  -2   0  24      150.92      133.18      4.39 o 
  -1   0  24       23.04       25.38      2.06 o 
   0   0  24      581.18      576.76     10.28 o 
   1   0  24      214.35      225.59      8.93 o 
   2   0  24       10.44        9.76      1.36 o 
   3   0  24        3.96        3.91      1.37 o 
  -3   1  24        1.16       -0.23      2.86 o 
  -2   1  24       54.87       49.09      2.88 o 
  -1   1  24      263.09      276.57     14.96 o 
   0   1  24      336.96      348.56      7.89 o 
   1   1  24       44.68       44.65      1.39 o 
   2   1  24       24.44       23.24      1.53 o 
   3   1  24        4.55        3.23      1.01 o 
  -2   2  24       11.61       13.55      3.51 o 
  -1   2  24       22.72       28.48      2.83 o 
   0   2  24        7.97        6.28      1.73 o 
   1   2  24       26.90       29.65      2.45 o 
   2   2  24       57.85       40.46      1.99 o 
  -1   3  24       15.70       15.66      1.84 o 
   0   3  24        0.31       -1.07      1.17 o 
  -1  -3  25        8.29        8.90      2.44 o 
   0  -3  25        3.53        4.55      0.93 o 
   1  -3  25        2.23        0.68      1.71 o 
  -2  -2  25        5.47        3.14      2.26 o 
  -1  -2  25        9.88       11.55      2.81 o 
   0  -2  25        5.03        2.46      1.19 o 
   1  -2  25       14.38       11.95      2.73 o 
   2  -2  25       17.94       14.27      1.75 o 
  -3  -1  25        1.29        3.72      1.99 o 
  -2  -1  25       43.23       45.80      2.94 o 
  -1  -1  25      254.73      245.11      7.50 o 
   0  -1  25      301.68      309.02     12.77 o 
   1  -1  25        7.98        8.38      2.31 o 
   2  -1  25        4.16        2.89      1.53 o 
  -3   0  25      124.84      109.51      4.72 o 
  -2   0  25       20.05       18.77      2.45 o 
  -1   0  25       33.57       40.08      2.39 o 
   0   0  25      116.59      125.58      4.05 o 
   1   0  25      120.47      126.09      3.09 o 
   2   0  25        0.07       -0.72      1.07 o 
   3   0  25        8.81        7.75      1.29 o 
  -3   1  25        1.29        2.07      2.48 o 
  -2   1  25       43.18       45.68      2.87 o 
  -1   1  25      254.54      255.75      5.85 o 
   0   1  25      301.60      318.53      7.40 o 
   1   1  25        7.94        6.14      0.88 o 
   2   1  25        4.18        3.56      0.89 o 
  -2   2  25        5.49        4.39      2.23 o 
  -1   2  25        9.93        9.12      2.91 o 
   0   2  25        5.03        3.55      1.54 o 
   1   2  25       14.40       13.20      2.25 o 
   2   2  25       17.96       12.39      0.56 o 
  -1   3  25        8.29        6.48      1.68 o 
   0   3  25        3.55        3.21      2.35 o 
   0  -3  26        2.46        0.91      1.21 o 
  -2  -2  26        9.08        9.50      2.03 o 
  -1  -2  26       25.83       24.76      2.23 o 
   0  -2  26        8.71        6.61      2.21 o 
   1  -2  26       13.54       10.83      2.00 o 
   2  -2  26        2.80        2.64      1.40 o 
  -2  -1  26        6.50        5.69      3.20 o 
  -1  -1  26       19.91       22.72      2.68 o 
   0  -1  26        6.73        4.82      1.32 o 
   1  -1  26      113.07      121.14      3.55 o 
   2  -1  26       85.40       92.96      3.00 o 
  -3   0  26       28.93       26.53      3.64 o 
  -2   0  26       30.01       27.04      4.58 o 
  -1   0  26       10.03        7.43      2.06 o 
   0   0  26       91.97       93.13      3.06 o 
   1   0  26      175.67      178.70      4.43 o 
   2   0  26       11.54        9.47      1.47 o 
  -2   1  26        6.51        3.16      1.83 o 
  -1   1  26       19.89       21.61      5.30 o 
   0   1  26        6.74        2.01      2.24 o 
   1   1  26      112.95      118.52      2.73 o 
   2   1  26       85.31       84.14      2.60 o 
  -2   2  26        9.09        8.87      4.58 o 
  -1   2  26       25.83       26.23      4.68 o 
   0   2  26        8.71        7.05      0.95 o 
   1   2  26       13.52       10.23      2.28 o 
   2   2  26        2.80        2.06      0.55 o 
   0   3  26        2.46        1.14      2.18 o 
  -2  -2  27        7.10        6.54      2.70 o 
  -1  -2  27        4.15        4.42      1.62 o 
   0  -2  27       29.96       32.77      2.58 o 
   1  -2  27        1.91       -0.04      1.76 o 
  -2  -1  27        7.34        2.85      2.38 o 
  -1  -1  27       97.95      103.99      4.42 o 
   0  -1  27        9.47        8.23      1.92 o 
   1  -1  27       53.96       58.45      5.32 o 
   2  -1  27       37.20       39.17      2.27 o 
  -2   0  27        4.16        1.25      1.64 o 
  -1   0  27       20.33       16.30      2.52 o 
   0   0  27      199.52      207.87      6.69 o 
   1   0  27      419.80      413.36      7.66 o 
   2   0  27        0.45       -0.01      1.14 o 
  -2   1  27        7.41        5.73      2.26 o 
  -1   1  27       98.08      101.31      4.43 o 
   0   1  27        9.57        7.12      2.54 o 
   1   1  27       53.88       56.77      1.99 o 
   2   1  27       37.21       35.13      1.99 o 
  -2   2  27        7.09       13.69      4.65 o 
  -1   2  27        4.16        8.25      4.58 o 
   0   2  27       29.90       25.58      1.39 o 
   1   2  27        1.90        1.38      1.69 o 
  -1  -2  28       14.78       10.29      1.92 o 
   0  -2  28       23.48       22.43      1.86 o 
   1  -2  28        2.64        2.31      1.67 o 
  -2  -1  28       20.81       17.62      3.70 o 
  -1  -1  28       16.50       13.20      1.96 o 
   0  -1  28        6.17        8.02      1.92 o 
   1  -1  28      126.76      129.22      3.86 o 
   2  -1  28       77.20       75.73      3.32 o 
  -2   0  28       16.09       12.97      2.33 o 
  -1   0  28       10.52        7.49      1.93 o 
   0   0  28      213.94      212.55      6.07 o 
   1   0  28       78.70       78.89      2.67 o 
   2   0  28        5.49        4.59      1.39 o 
  -2   1  28       20.82       11.58      2.33 o 
  -1   1  28       16.52       14.75      2.55 o 
   0   1  28        6.19        5.96      0.96 o 
   1   1  28      126.70      123.71      2.69 o 
   2   1  28       77.06       68.96      2.70 o 
  -1   2  28       14.80       12.45      2.61 o 
   0   2  28       23.53       22.84      4.16 o 
   1   2  28        2.63        4.32      2.18 o 
   0  -2  29       19.69       21.30      1.55 o 
  -1  -1  29       10.55       11.45      2.32 o 
   0  -1  29       33.82       36.42      2.56 o 
   1  -1  29       12.06       11.96      2.93 o 
  -2   0  29        0.12       -1.08      2.13 o 
  -1   0  29       17.25       19.74      2.16 o 
   0   0  29      127.95      132.68      4.08 o 
   1   0  29        0.06        1.51      1.10 o 
  -1   1  29       10.57       13.37      3.36 o 
   0   1  29       33.74       37.21      1.62 o 
   1   1  29       12.05       10.00      3.21 o 
   0   2  29       19.67       17.62      3.44 o 
  -1  -1  30       14.26       11.25      3.51 o 
   0  -1  30        4.81        4.83      1.53 o 
   1  -1  30       12.00       10.26      2.31 o 
  -1   0  30        0.42       -2.03      2.03 o 
   0   0  30       17.79       16.61      2.38 o 
   1   0  30       14.58       19.94      4.15 o 
  -1   1  30       14.29       15.71      4.54 o 
   0   1  30        4.80        3.63      1.27 o 
   1   1  30       12.06        9.93      1.35 o 
   0  -1  31        2.43        1.79      1.33 o 
  -1   0  31        4.50        3.06      1.76 o 
   0   0  31       32.21       36.35      2.94 o 
   0   1  31        2.42        1.86      1.20 o 
                                                 
